# Supplementary material for: 2,4,6,7-Tetra­methyl-3-phenyl­sulfinyl-1-benzofuran
Source: Acta Crystallogr Sect E Struct Rep Online. 2008 May 24;64(Pt 6):o1143. doi: 10.1107/S1600536808015031 (PMC2961357; doi:10.1107/S1600536808015031)
Supplement: Supplementary file 2 [file e-64-o1143-Isup2.hkl]

# 
# h,k,l, Fc-squared, Fo-squared, sigma(Fo-squared) and status flag 
# 
data_I
_shelx_title ' 08N IN PNA2(1)' 
_shelx_refln_list_code          4 
_shelx_F_calc_maximum      149.91 
_exptl_crystal_F_000       632.00 
_reflns_d_resolution_high  0.7836 
 
loop_ 
 _symmetry_equiv_pos_as_xyz 
 'x, y, z' 
 '-x, -y, z+1/2' 
 '-x+1/2, y+1/2, z+1/2' 
 'x+1/2, -y+1/2, z' 
 
_cell_length_a    12.0402 
_cell_length_b    19.6730 
_cell_length_c     6.4399 
_cell_angle_alpha  90.000 
_cell_angle_beta   90.000 
_cell_angle_gamma  90.000 
 
_shelx_F_squared_multiplier     1.000 
 
loop_ 
 _refln_index_h 
 _refln_index_k 
 _refln_index_l 
 _refln_F_squared_calc 
 _refln_F_squared_meas 
 _refln_F_squared_sigma 
 _refln_observed_status 
   0   0  -8      214.71      205.19     16.20 o 
   2   0  -8       50.55       64.90     18.35 o 
   1   1  -8       14.81       14.41      7.89 o 
   2   1  -8      204.93      208.21     22.37 o 
   3   1  -8        4.87       16.09      5.38 o 
   0   2  -8      121.54      121.28      9.21 o 
   1   2  -8        1.58       13.17      5.81 o 
   2   2  -8       47.47       55.57      6.98 o 
   3   2  -8       11.71       20.84      5.81 o 
   1   3  -8       33.67       43.19     11.25 o 
   2   3  -8      135.68      135.55     12.70 o 
   3   3  -8       74.29       87.35      7.77 o 
   0   4  -8      123.83      122.21     14.55 o 
   1   4  -8       14.78       25.72      7.44 o 
   2   4  -8        1.09        5.75      5.13 o 
   1   5  -8      208.92      207.36     11.93 o 
   2   0  -7      112.39      108.35     10.80 o 
   4   0  -7       21.11       23.35      4.87 o 
   6   0  -7      244.02      199.00     10.83 o 
   8   0  -7       79.15       75.36     25.02 o 
   0   1  -7       30.33       38.17      6.19 o 
   1   1  -7      122.46      118.83      5.88 o 
   2   1  -7       33.97       39.58      7.59 o 
   3   1  -7        8.44       10.42      3.37 o 
   4   1  -7      228.26      219.64     14.48 o 
   5   1  -7      224.41      216.13     13.55 o 
   6   1  -7      299.74      261.29     24.19 o 
   7   1  -7       42.80       44.04      5.41 o 
   8   1  -7      111.28      115.46     13.49 o 
   1   2  -7      397.81      365.74      9.05 o 
   2   2  -7       31.28       48.37      4.66 o 
   3   2  -7       42.36       45.52      5.19 o 
   4   2  -7      115.48      112.95      5.33 o 
   5   2  -7      110.81      110.76      6.09 o 
   6   2  -7      122.61      119.19      5.82 o 
   7   2  -7       24.23       31.20      5.05 o 
   0   3  -7      530.12      528.58     27.61 o 
   1   3  -7        5.66       14.37      4.26 o 
   2   3  -7       49.55       59.64      5.15 o 
   3   3  -7       31.76       35.51      5.12 o 
   4   3  -7      156.72      152.03     12.23 o 
   5   3  -7      101.59      100.10      5.70 o 
   6   3  -7       21.19       26.43      5.40 o 
   7   3  -7       77.60       83.08     13.28 o 
   1   4  -7      286.29      281.47     16.57 o 
   2   4  -7       80.61       93.76      5.79 o 
   3   4  -7        1.59        2.19      4.66 o 
   4   4  -7       60.62       70.72      6.94 o 
   5   4  -7       37.80       36.22      4.35 o 
   6   4  -7       74.66       79.71      5.46 o 
   7   4  -7       61.28       80.61      9.25 o 
   0   5  -7      473.07      451.49     21.05 o 
   1   5  -7       14.59       13.72      4.70 o 
   2   5  -7       21.31       23.33      5.44 o 
   3   5  -7       39.86       45.15      4.97 o 
   4   5  -7      209.98      196.48     17.18 o 
   5   5  -7        1.34        6.46      3.64 o 
   6   5  -7       60.24       75.72      7.04 o 
   7   5  -7       23.31       24.67      4.58 o 
   1   6  -7      205.68      196.76      8.45 o 
   2   6  -7      266.38      257.92     19.64 o 
   3   6  -7        6.86        7.68      3.94 o 
   4   6  -7       47.22       56.64      5.51 o 
   5   6  -7       74.69       86.58      6.71 o 
   6   6  -7      195.19      181.28      9.69 o 
   7   6  -7       46.15       47.02      5.23 o 
   0   7  -7      177.57      198.91     14.55 o 
   1   7  -7        5.32        5.63      4.41 o 
   2   7  -7       58.06       88.73      9.25 o 
   3   7  -7       57.79       62.34      6.29 o 
   4   7  -7      301.89      291.92     26.94 o 
   5   7  -7       40.87       53.49      5.79 o 
   6   7  -7       73.07       77.02      8.75 o 
   1   8  -7       87.35      100.49      7.26 o 
   2   8  -7      530.14      557.59     25.42 o 
   3   8  -7       62.07       83.12      7.17 o 
   4   8  -7       35.44       38.02      5.34 o 
   5   8  -7      133.92      129.46     10.82 o 
   6   8  -7       92.52      111.93      7.07 o 
   0   9  -7      173.92      206.17     10.60 o 
   1   9  -7      106.57      132.31      7.69 o 
   2   9  -7       30.26       37.38      6.64 o 
   3   9  -7      172.64      166.09      8.71 o 
   4   9  -7       34.00       40.93      6.04 o 
   5   9  -7       10.36       20.12      4.79 o 
   1  10  -7        5.18        8.86      4.90 o 
   2  10  -7      319.68      335.64     20.95 o 
   3  10  -7        5.00       16.34      5.30 o 
   4  10  -7       36.56       46.70     11.79 o 
   5  10  -7      139.56      140.09      8.39 o 
   0  11  -7      388.67      393.76     16.59 o 
   1  11  -7      102.25      117.90      9.27 o 
   2  11  -7       36.63       48.63      6.46 o 
   3  11  -7       51.93       78.20      8.79 o 
   4  11  -7       65.45       90.82      7.91 o 
   1  12  -7       17.53       30.05      5.10 o 
   2  12  -7       88.04       98.76      8.10 o 
   3  12  -7       36.03       52.44     10.26 o 
   0  13  -7      293.14      294.08     13.32 o 
   1  13  -7        1.08        0.90      5.50 o 
   0   0  -6     2088.65     2163.24     38.13 o 
   2   0  -6      440.05      437.01     11.57 o 
   4   0  -6       60.35       58.99      5.36 o 
   6   0  -6      185.87      201.39     16.79 o 
   8   0  -6      270.23      201.81     46.06 o 
  10   0  -6      373.22      333.53     84.91 o 
   1   1  -6       27.83       30.85      3.34 o 
   2   1  -6      633.75      623.56     13.32 o 
   3   1  -6       86.23       83.56      3.83 o 
   4   1  -6       71.40       79.20      3.97 o 
   5   1  -6      208.30      212.16     12.93 o 
   6   1  -6      319.40      294.80     20.41 o 
   7   1  -6       86.81       88.81      9.70 o 
   8   1  -6       45.42       45.45      5.05 o 
   9   1  -6       49.57       42.91      8.18 o 
  10   1  -6        0.27        0.56      4.27 o 
   0   2  -6      987.74     1010.61     32.28 o 
   1   2  -6       48.37       62.69      4.18 o 
   2   2  -6      140.00      141.79      4.97 o 
   3   2  -6       73.89       77.32      4.02 o 
   4   2  -6      490.25      480.72     20.48 o 
   5   2  -6      143.88      129.40      7.78 o 
   6   2  -6      157.52      143.71      8.45 o 
   7   2  -6       85.69       83.66      6.53 o 
   8   2  -6      134.49      119.56      9.83 o 
   9   2  -6       34.90       24.34      8.56 o 
  10   2  -6      158.87      151.48     20.23 o 
   1   3  -6       59.69       59.66      3.98 o 
   2   3  -6       97.16       99.38      3.94 o 
   3   3  -6      538.46      523.51     16.61 o 
   4   3  -6      164.80      156.56      7.87 o 
   5   3  -6       57.30       58.68      4.18 o 
   6   3  -6       55.59       52.61      4.21 o 
   7   3  -6       22.71       21.25      3.64 o 
   8   3  -6      218.83      184.46     20.90 o 
   9   3  -6       77.57       88.12      9.31 o 
  10   3  -6       15.81       16.39      4.94 o 
   0   4  -6      385.89      390.46     14.80 o 
   1   4  -6       31.07       36.77      3.44 o 
   2   4  -6      219.61      206.65      8.25 o 
   3   4  -6      359.54      352.13     17.19 o 
   4   4  -6      863.52      775.90     44.18 o 
   5   4  -6        0.86       -2.51      2.55 o 
   6   4  -6      153.78      130.63      9.56 o 
   7   4  -6       57.20       52.05      4.46 o 
   8   4  -6       30.92       33.89      4.63 o 
   9   4  -6       39.50       33.59      5.04 o 
  10   4  -6      117.32      107.60      7.94 o 
   1   5  -6      177.98      190.66      8.30 o 
   2   5  -6       41.65       46.77      4.39 o 
   3   5  -6      137.77      132.00      5.99 o 
   4   5  -6      580.50      545.12     35.46 o 
   5   5  -6       37.85       38.91      3.85 o 
   6   5  -6       96.41       93.44      6.96 o 
   7   5  -6        7.96        9.27      3.67 o 
   8   5  -6      161.03      131.10     11.40 o 
   9   5  -6      100.91       92.09      9.46 o 
  10   5  -6       39.58       44.02      7.49 o 
   0   6  -6      467.75      441.00     33.82 o 
   1   6  -6       19.26       24.05      3.22 o 
   2   6  -6       58.51       63.24      4.76 o 
   3   6  -6      101.08       97.17      5.36 o 
   4   6  -6      148.21      145.50      9.96 o 
   5   6  -6      121.75      112.49      7.33 o 
   6   6  -6      136.20      123.48      5.44 o 
   7   6  -6       22.15       19.25      4.12 o 
   8   6  -6        0.35       -1.86      3.65 o 
   9   6  -6        4.55        4.48      3.93 o 
   1   7  -6       94.81      106.79      7.17 o 
   2   7  -6      337.63      300.37     25.95 o 
   3   7  -6      142.34      134.86     13.32 o 
   4   7  -6       20.89       25.41      3.46 o 
   5   7  -6       97.00       84.12      5.89 o 
   6   7  -6       95.42       98.15      5.26 o 
   7   7  -6       13.66       12.37      4.01 o 
   8   7  -6      113.50      100.48      6.32 o 
   9   7  -6      172.24      147.32     13.22 o 
   0   8  -6      336.14      344.89     31.08 o 
   1   8  -6       29.17       41.17      4.36 o 
   2   8  -6      189.21      188.87     13.75 o 
   3   8  -6      200.24      172.28     15.21 o 
   4   8  -6       83.54       91.73      4.79 o 
   5   8  -6       89.77       81.01      5.03 o 
   6   8  -6      315.31      304.32     25.03 o 
   7   8  -6       67.65       70.95      5.84 o 
   8   8  -6       27.95       33.03      4.89 o 
   9   8  -6       23.39       23.28      4.98 o 
   1   9  -6       33.28       38.21      4.35 o 
   2   9  -6      436.68      440.16     15.78 o 
   3   9  -6        6.60        6.10      3.31 o 
   4   9  -6       42.99       39.54      4.86 o 
   5   9  -6      181.08      166.43     12.90 o 
   6   9  -6       93.65      104.27      6.07 o 
   7   9  -6        6.65        3.87      4.00 o 
   8   9  -6      173.94      165.18     10.53 o 
   0  10  -6      372.70      381.47     13.04 o 
   1  10  -6      168.04      171.60      6.59 o 
   2  10  -6       89.51       92.15      5.33 o 
   3  10  -6       48.06       47.37      5.72 o 
   4  10  -6      303.23      291.73     29.99 o 
   5  10  -6       29.46       36.00      4.12 o 
   6  10  -6      228.28      202.06     12.26 o 
   7  10  -6        6.40        5.47      4.12 o 
   8  10  -6       42.22       50.11      5.46 o 
   1  11  -6      105.90      121.47      6.00 o 
   2  11  -6      120.67      131.43      8.86 o 
   3  11  -6      115.21      129.05      6.23 o 
   4  11  -6       84.30       82.39      6.90 o 
   5  11  -6      153.47      151.48     11.31 o 
   6  11  -6       68.85       82.24      7.40 o 
   7  11  -6       54.77       63.05     10.21 o 
   8  11  -6      113.58      108.42      7.31 o 
   0  12  -6      145.66      157.88      9.50 o 
   1  12  -6        0.64        3.92      4.39 o 
   2  12  -6       15.57       15.91      3.82 o 
   3  12  -6       66.90       73.29      5.57 o 
   4  12  -6      142.72      147.46      7.98 o 
   5  12  -6       13.39        7.50      4.94 o 
   6  12  -6       20.44        8.24      6.44 o 
   7  12  -6       24.91       34.29      5.73 o 
   1  13  -6       67.69       78.05      5.96 o 
   2  13  -6      138.91      157.25      6.84 o 
   3  13  -6       46.55       58.13      5.56 o 
   4  13  -6      130.15      117.83      7.33 o 
   5  13  -6      258.81      308.05     11.01 o 
   6  13  -6       62.25       62.25      6.60 o 
   0  14  -6      145.60      159.63      9.97 o 
   1  14  -6      117.48      131.28      6.57 o 
   2  14  -6      112.21      130.52      6.62 o 
   3  14  -6       49.44       69.87      5.95 o 
   4  14  -6       26.03       29.96      5.52 o 
   5  14  -6        5.91        7.14      4.89 o 
   6  14  -6       58.70       70.40      9.16 o 
   1  15  -6      155.99      169.79      7.44 o 
   2  15  -6       69.79       90.70      6.86 o 
   3  15  -6      142.65      161.16      7.27 o 
   4  15  -6       42.63       70.67      6.38 o 
   5  15  -6       43.01       52.87      6.83 o 
   0  16  -6      139.52      133.05      9.53 o 
   1  16  -6       30.15       30.66      6.19 o 
   2  16  -6       34.79       37.96      5.36 o 
   3  16  -6      236.26      250.19      8.82 o 
   1  17  -6      123.45      144.71      7.39 o 
   2   0  -5      917.20      979.85     16.71 o 
   4   0  -5      336.43      304.61      9.89 o 
   6   0  -5      988.90      879.87     99.87 o 
   8   0  -5      738.20      560.00    116.10 o 
  10   0  -5       42.71       28.76      7.22 o 
  12   0  -5       20.98       28.61      7.59 o 
   0   1  -5      488.37      468.20     10.28 o 
   1   1  -5      282.44      288.37      4.69 o 
   2   1  -5      364.23      364.63      5.86 o 
   3   1  -5       27.84       36.10      2.61 o 
   4   1  -5        9.27       12.44      2.23 o 
   5   1  -5      134.13      121.43      5.92 o 
   6   1  -5      413.18      313.28     28.56 o 
   7   1  -5        3.71        2.34      2.80 o 
   8   1  -5        6.57       -2.88      2.80 o 
   9   1  -5       22.31       22.19      3.90 o 
  10   1  -5      229.14      202.60     24.10 o 
  11   1  -5       24.39       27.75      4.72 o 
  12   1  -5        7.28        1.95      4.63 o 
   1   2  -5       62.83       59.47      2.66 o 
   2   2  -5     1597.96     1601.82     30.07 o 
   3   2  -5      143.17      145.19      5.23 o 
   4   2  -5       69.81       78.94      4.67 o 
   5   2  -5      296.63      290.63     12.63 o 
   6   2  -5      351.04      298.76     21.73 o 
   7   2  -5       19.29       18.38      3.41 o 
   8   2  -5      476.11      357.08     45.86 o 
   9   2  -5      206.26      153.88     18.37 o 
  10   2  -5       30.78       32.72      6.57 o 
  11   2  -5       16.57       22.63      5.06 o 
  12   2  -5      224.87      204.89     15.78 o 
   0   3  -5     1166.35     1170.70     32.27 o 
   1   3  -5      256.16      298.21      7.64 o 
   2   3  -5       84.07       82.58      3.23 o 
   3   3  -5      217.92      230.65     10.26 o 
   4   3  -5      651.14      658.98     21.58 o 
   5   3  -5      130.63      115.95      8.36 o 
   6   3  -5      119.36       94.20      8.49 o 
   7   3  -5       40.38       42.93      5.46 o 
   8   3  -5       96.75       85.02      5.37 o 
   9   3  -5       77.21       79.04      7.71 o 
  10   3  -5      109.26       81.72      8.00 o 
  11   3  -5       24.06       34.39      5.06 o 
  12   3  -5       12.74       19.99      4.87 o 
   1   4  -5      118.25      126.66      3.41 o 
   2   4  -5      539.04      515.34     18.75 o 
   3   4  -5      215.68      205.21      7.78 o 
   4   4  -5     1151.14     1049.89     46.41 o 
   5   4  -5      104.69       99.05      7.62 o 
   6   4  -5       63.00       51.69      4.29 o 
   7   4  -5      200.36      155.56     15.56 o 
   8   4  -5      412.27      340.36     39.32 o 
   9   4  -5      214.55      175.80     19.45 o 
  10   4  -5      156.58      137.60     11.16 o 
  11   4  -5       28.93       35.48      5.00 o 
   0   5  -5     1038.26     1023.89     45.58 o 
   1   5  -5       40.56       44.92      2.90 o 
   2   5  -5      125.12      122.44      4.02 o 
   3   5  -5      163.29      148.29      6.77 o 
   4   5  -5      778.13      716.38     46.08 o 
   5   5  -5       52.05       56.73      4.19 o 
   6   5  -5      111.91       90.81      4.82 o 
   7   5  -5      152.62      132.39     11.63 o 
   8   5  -5       90.27       82.36      5.36 o 
   9   5  -5      133.08      111.88     12.85 o 
  10   5  -5      267.22      237.98     20.62 o 
  11   5  -5      151.43      148.31     10.37 o 
   1   6  -5       65.33       67.31      2.94 o 
   2   6  -5      736.26      715.81     33.26 o 
   3   6  -5      546.54      530.47     28.73 o 
   4   6  -5      184.45      164.43     14.84 o 
   5   6  -5      263.74      237.58     17.77 o 
   6   6  -5      276.47      264.33     26.00 o 
   7   6  -5        2.44        2.74      2.96 o 
   8   6  -5       56.89       61.81      5.95 o 
   9   6  -5        5.96        7.38      3.64 o 
  10   6  -5      130.77      108.31     11.68 o 
  11   6  -5       37.37       49.65      7.51 o 
   0   7  -5      312.94      292.14     28.62 o 
   1   7  -5       57.56       60.60      3.35 o 
   2   7  -5      458.09      459.76     26.58 o 
   3   7  -5      395.70      388.02     19.29 o 
   4   7  -5      574.59      460.71     46.54 o 
   5   7  -5        0.73       -0.37      2.71 o 
   6   7  -5      567.83      483.58     42.26 o 
   7   7  -5      231.31      202.72     17.18 o 
   8   7  -5       20.54       14.50      3.45 o 
   9   7  -5       15.34       13.68      4.88 o 
  10   7  -5      264.91      241.20     14.73 o 
  11   7  -5       80.20       87.54      6.19 o 
   1   8  -5        6.89        4.41      2.27 o 
   2   8  -5      538.78      503.28     34.08 o 
   3   8  -5      286.01      298.16     18.59 o 
   4   8  -5      135.12      135.37      7.49 o 
   5   8  -5       75.62       76.47      4.93 o 
   6   8  -5      111.84      107.79      8.00 o 
   7   8  -5       11.01       10.02      3.80 o 
   8   8  -5      174.75      151.94     12.80 o 
   9   8  -5       10.44       11.86      3.75 o 
  10   8  -5       20.93       18.71      3.90 o 
  11   8  -5       75.78       73.37      5.51 o 
   0   9  -5      346.98      368.11     19.51 o 
   1   9  -5      280.91      258.71     23.03 o 
   2   9  -5       17.26       21.65      2.59 o 
   3   9  -5       56.80       69.22      3.57 o 
   4   9  -5      154.39      168.39     12.66 o 
   5   9  -5      128.14      114.68     11.13 o 
   6   9  -5      356.49      312.55     26.57 o 
   7   9  -5      102.45       99.97      5.38 o 
   8   9  -5       87.26       75.15      5.52 o 
   9   9  -5        3.86        0.44      3.68 o 
  10   9  -5       59.05       67.47      5.22 o 
   1  10  -5      157.20      182.05      6.20 o 
   2  10  -5        7.12        7.63      2.61 o 
   3  10  -5       12.74       15.96      2.56 o 
   4  10  -5       57.53       67.17      4.13 o 
   5  10  -5       39.90       41.31      4.12 o 
   6  10  -5       65.14       71.01      5.05 o 
   7  10  -5       58.64       67.05      5.32 o 
   8  10  -5      122.42      123.12      6.13 o 
   9  10  -5       90.42       93.51      6.20 o 
  10  10  -5        0.11        4.91      3.81 o 
   0  11  -5      172.92      159.14     11.41 o 
   1  11  -5      137.23      145.58      5.77 o 
   2  11  -5      167.00      159.73      6.02 o 
   3  11  -5      109.86      108.80      5.27 o 
   4  11  -5      147.42      129.76      7.95 o 
   5  11  -5       86.12       90.05      4.48 o 
   6  11  -5      118.27       94.62      5.44 o 
   7  11  -5      140.31      128.60      7.73 o 
   8  11  -5       52.57       59.84      7.30 o 
   9  11  -5       11.73       18.27      5.50 o 
  10  11  -5      287.95      262.51     11.13 o 
   1  12  -5       39.71       45.86      4.29 o 
   2  12  -5      305.38      330.13      8.31 o 
   3  12  -5       78.39       81.78      4.50 o 
   4  12  -5       31.60       42.25      3.82 o 
   5  12  -5      479.39      484.68     27.24 o 
   6  12  -5       75.52       85.95      7.22 o 
   7  12  -5        6.77       13.13      3.93 o 
   8  12  -5      100.60      110.21      6.17 o 
   9  12  -5       39.95       45.22      4.87 o 
   0  13  -5      181.21      153.73      8.77 o 
   1  13  -5      109.11      113.25      5.56 o 
   2  13  -5       10.45        7.98      3.05 o 
   3  13  -5      242.48      257.97      7.74 o 
   4  13  -5       97.37      100.11      5.41 o 
   5  13  -5       69.57       80.59      4.80 o 
   6  13  -5        3.56        4.32      3.73 o 
   7  13  -5      137.38      155.60      6.83 o 
   8  13  -5      176.04      172.79      8.22 o 
   9  13  -5       17.31       24.19      4.84 o 
   1  14  -5      228.07      213.53      8.97 o 
   2  14  -5      159.25      148.93      6.34 o 
   3  14  -5       94.43      102.42      5.64 o 
   4  14  -5       53.63       73.60      5.42 o 
   5  14  -5      168.39      177.88      6.90 o 
   6  14  -5      350.87      318.28     11.36 o 
   7  14  -5       29.03       39.48      6.27 o 
   8  14  -5      185.32      191.52      7.92 o 
   0  15  -5      257.66      252.82     11.29 o 
   1  15  -5      260.27      293.27      8.51 o 
   2  15  -5       28.65       31.34      4.32 o 
   3  15  -5      241.62      248.89      8.03 o 
   4  15  -5       50.74       48.39      5.83 o 
   5  15  -5       55.81       67.73      5.56 o 
   6  15  -5        9.58        5.15      4.12 o 
   7  15  -5      104.82      114.76      6.58 o 
   8  15  -5       26.14       37.48      5.49 o 
   1  16  -5      110.27      110.48      5.93 o 
   2  16  -5       69.42       77.24      5.86 o 
   3  16  -5       17.23       34.57      4.68 o 
   4  16  -5        7.42        9.40      4.55 o 
   5  16  -5       14.44       36.81      5.02 o 
   6  16  -5      100.60      102.16      6.62 o 
   7  16  -5       34.00       45.88      7.94 o 
   0  17  -5      155.14      158.89      9.93 o 
   1  17  -5       51.72       69.95      5.78 o 
   2  17  -5       86.24      101.47      6.21 o 
   3  17  -5      510.69      559.61     11.97 o 
   4  17  -5       48.96       65.87      6.87 o 
   5  17  -5       20.93       25.56      7.95 o 
   6  17  -5       28.69       47.51      7.48 o 
   1  18  -5      116.19      128.34      6.65 o 
   2  18  -5       38.74       46.95      6.82 o 
   3  18  -5       14.51       18.66      4.45 o 
   4  18  -5       26.73       45.42      6.23 o 
   5  18  -5       78.11      101.36     10.96 o 
   0  19  -5       24.28       13.59      7.05 o 
   1  19  -5      172.67      192.00      8.61 o 
   2  19  -5        9.54       10.38      4.53 o 
   3  19  -5       84.83      106.53      6.75 o 
   0   0  -4      729.22      854.44     12.54 o 
   2   0  -4      447.28      472.62     13.33 o 
   4   0  -4      179.92      167.11     13.50 o 
   6   0  -4     1059.59      825.95    124.09 o 
   8   0  -4      423.19      303.64     60.56 o 
  10   0  -4      769.86      639.24    115.05 o 
  12   0  -4      104.58      113.00      8.85 o 
   1   1  -4      338.61      452.13      5.66 o 
   2   1  -4     3063.90     3317.64     70.07 o 
   3   1  -4      155.21      185.34      4.71 o 
   4   1  -4      728.14      693.29     24.70 o 
   5   1  -4       32.78       34.75      3.36 o 
   6   1  -4      612.51      517.64     60.94 o 
   7   1  -4      396.37      346.83     37.63 o 
   8   1  -4      850.48      701.40    102.74 o 
   9   1  -4       47.71       62.10      3.97 o 
  10   1  -4       43.27       45.59      5.73 o 
  11   1  -4        0.47       -2.45      3.24 o 
  12   1  -4      183.80      183.80     16.26 o 
  13   1  -4      100.63      113.55      6.89 o 
   0   2  -4     1648.61     1828.75     28.95 o 
   1   2  -4      519.62      576.67     10.58 o 
   2   2  -4      335.47      384.71      9.74 o 
   3   2  -4       44.48       43.64      2.21 o 
   4   2  -4      521.83      478.86     22.03 o 
   5   2  -4      337.16      320.25     19.41 o 
   6   2  -4       43.13       41.60      4.47 o 
   7   2  -4      261.12      217.80     25.56 o 
   8   2  -4      137.09      127.66     15.27 o 
   9   2  -4      112.66       99.87      5.74 o 
  10   2  -4      359.06      272.99     26.63 o 
  11   2  -4       31.44       28.87      4.58 o 
  12   2  -4       11.36       10.34      4.85 o 
  13   2  -4        7.82        7.68      4.67 o 
   1   3  -4       68.22       83.27      2.26 o 
   2   3  -4      132.48      103.71      3.87 o 
   3   3  -4       83.99       85.47      3.94 o 
   4   3  -4      358.26      333.66     14.72 o 
   5   3  -4      195.84      198.72     12.27 o 
   6   3  -4      420.78      354.29     27.77 o 
   7   3  -4      346.59      250.79     23.37 o 
   8   3  -4     1047.63      807.38    100.94 o 
   9   3  -4       11.60        8.12      4.39 o 
  10   3  -4      104.72       95.85      6.81 o 
  11   3  -4        3.24        1.56      3.49 o 
  12   3  -4      353.05      313.77     18.34 o 
  13   3  -4       34.97       46.08      5.58 o 
   0   4  -4     1540.41     1712.53     43.63 o 
   1   4  -4       68.12       74.06      2.20 o 
   2   4  -4      221.17      217.97      6.01 o 
   3   4  -4      207.88      213.51      9.10 o 
   4   4  -4      211.93      230.46     11.65 o 
   5   4  -4       30.57       37.26      3.58 o 
   6   4  -4      403.17      334.17     25.61 o 
   7   4  -4       62.00       49.54      5.28 o 
   8   4  -4      114.37       89.47      6.62 o 
   9   4  -4       54.34       42.03      4.01 o 
  10   4  -4      198.56      183.01     14.94 o 
  11   4  -4        7.76       10.71      3.95 o 
  12   4  -4        9.31       11.79      3.94 o 
  13   4  -4       41.28       63.78      6.08 o 
   1   5  -4      516.27      566.84     13.86 o 
   2   5  -4      125.17      132.04      4.60 o 
   3   5  -4       97.81      100.09      5.92 o 
   4   5  -4       26.29       26.10      2.39 o 
   5   5  -4      479.02      430.25     33.22 o 
   6   5  -4      160.81      135.31     12.21 o 
   7   5  -4      457.89      353.13     36.20 o 
   8   5  -4      476.81      387.99     45.70 o 
   9   5  -4      328.74      278.69     23.59 o 
  10   5  -4       41.98       37.69      3.90 o 
  11   5  -4        3.71        7.36      3.28 o 
  12   5  -4      115.37      105.50      6.40 o 
  13   5  -4        3.31       -0.33      4.29 o 
   0   6  -4      504.48      427.98     22.85 o 
   1   6  -4      682.66      689.20     16.71 o 
   2   6  -4       39.10       39.22      2.25 o 
   3   6  -4      136.46      137.62      6.91 o 
   4   6  -4     1031.38     1014.26     74.97 o 
   5   6  -4       44.36       47.65      4.13 o 
   6   6  -4      432.86      381.14     33.26 o 
   7   6  -4      280.13      208.03     18.05 o 
   8   6  -4       20.20       14.58      5.07 o 
   9   6  -4       56.95       55.57      4.08 o 
  10   6  -4      192.17      178.25     17.63 o 
  11   6  -4      127.11      133.40      7.11 o 
  12   6  -4       36.36       43.36      4.73 o 
   1   7  -4      353.17      368.17     22.09 o 
   2   7  -4      987.91      895.72     61.36 o 
   3   7  -4      232.00      233.92     18.25 o 
   4   7  -4      282.53      257.72     19.02 o 
   5   7  -4       50.49       51.64      4.18 o 
   6   7  -4       87.42       75.50      4.24 o 
   7   7  -4      129.90       99.00      9.35 o 
   8   7  -4       13.91       12.42      3.15 o 
   9   7  -4       25.52       24.03      3.33 o 
  10   7  -4      105.62       86.61      4.89 o 
  11   7  -4        2.43        1.90      3.26 o 
  12   7  -4      179.36      180.71     10.92 o 
   0   8  -4      198.52      176.15     12.66 o 
   1   8  -4       29.06       29.22      2.35 o 
   2   8  -4       57.75       71.50      5.64 o 
   3   8  -4      108.72      110.94      8.38 o 
   4   8  -4     1227.68     1153.97     85.22 o 
   5   8  -4      123.21      128.57      9.67 o 
   6   8  -4      564.59      554.44     33.80 o 
   7   8  -4      439.87      374.09     25.88 o 
   8   8  -4      266.41      245.21     18.83 o 
   9   8  -4       17.39       17.21      3.28 o 
  10   8  -4      354.83      320.97     18.17 o 
  11   8  -4       86.96       85.60      6.27 o 
  12   8  -4       18.64       26.77      5.61 o 
   1   9  -4       12.25        8.73      1.79 o 
   2   9  -4     1239.71     1119.34     92.27 o 
   3   9  -4      262.92      250.37     17.43 o 
   4   9  -4       33.73       39.28      3.05 o 
   5   9  -4      499.07      489.06     30.68 o 
   6   9  -4      230.15      241.78     14.24 o 
   7   9  -4      343.31      284.32     12.71 o 
   8   9  -4       75.47       76.07      5.06 o 
   9   9  -4       50.85       60.14      4.47 o 
  10   9  -4      154.08      137.45      5.61 o 
  11   9  -4       11.14       18.84      3.85 o 
  12   9  -4       41.69       48.15      5.67 o 
   0  10  -4     1903.38     1940.68     57.52 o 
   1  10  -4      358.06      353.38     21.73 o 
   2  10  -4       66.01       63.59      3.32 o 
   3  10  -4       37.39       40.28      3.12 o 
   4  10  -4      787.01      777.62     51.69 o 
   5  10  -4      154.86      147.70      7.11 o 
   6  10  -4      236.92      215.21     11.97 o 
   7  10  -4      143.72      126.55      5.89 o 
   8  10  -4      305.20      263.88     15.84 o 
   9  10  -4       44.23       48.97      4.27 o 
  10  10  -4      126.16      130.97     12.06 o 
  11  10  -4       83.05      102.45      6.74 o 
   1  11  -4     1171.02     1223.27     11.97 o 
   2  11  -4       41.69       49.79      3.40 o 
   3  11  -4       37.70       43.11      3.31 o 
   4  11  -4      116.35      108.05      6.19 o 
   5  11  -4      324.37      321.70     16.52 o 
   6  11  -4      363.35      364.93     16.51 o 
   7  11  -4      271.53      259.17      9.72 o 
   8  11  -4      199.00      183.30      6.02 o 
   9  11  -4      117.27      113.96      5.32 o 
  10  11  -4       14.57        9.78      4.07 o 
  11  11  -4       38.48       45.42      5.45 o 
   0  12  -4      597.03      558.83     13.91 o 
   1  12  -4      305.92      342.47      6.69 o 
   2  12  -4      100.30       87.85      4.38 o 
   3  12  -4       69.12       80.48      6.76 o 
   4  12  -4      204.00      209.73     11.35 o 
   5  12  -4       92.01       89.86      4.27 o 
   6  12  -4        6.29        9.74      2.83 o 
   7  12  -4      138.58      133.25      5.14 o 
   8  12  -4       21.42       18.92      3.43 o 
   9  12  -4       20.34       17.85      4.14 o 
  10  12  -4       17.72       35.21      5.00 o 
  11  12  -4      132.51      125.59      7.01 o 
   1  13  -4      189.75      197.97      6.33 o 
   2  13  -4      215.85      241.52      6.74 o 
   3  13  -4        6.67        8.39      2.50 o 
   4  13  -4      111.53      111.65      6.47 o 
   5  13  -4      321.54      340.21     11.67 o 
   6  13  -4      307.00      305.85     11.41 o 
   7  13  -4        6.60       16.19      4.01 o 
   8  13  -4      203.69      190.06      7.22 o 
   9  13  -4      132.92      142.56      6.71 o 
  10  13  -4        1.12       -2.33      3.84 o 
   0  14  -4      223.25      211.22      9.26 o 
   1  14  -4      241.41      250.87      7.08 o 
   2  14  -4      117.61      103.93      4.96 o 
   3  14  -4      203.14      219.34      6.78 o 
   4  14  -4       74.37       80.23      4.30 o 
   5  14  -4      163.19      166.83      5.52 o 
   6  14  -4       90.17      100.81      4.97 o 
   7  14  -4      285.31      268.96      7.34 o 
   8  14  -4        2.61        5.25      3.22 o 
   9  14  -4       35.15       50.56      7.28 o 
  10  14  -4       73.51       92.09      6.79 o 
   1  15  -4       89.11      100.35      5.13 o 
   2  15  -4       35.96       42.23      5.18 o 
   3  15  -4       88.87       96.05      5.17 o 
   4  15  -4      219.43      217.03      7.30 o 
   5  15  -4      176.04      180.25      5.91 o 
   6  15  -4      166.40      153.82      6.55 o 
   7  15  -4      303.85      291.89      7.75 o 
   8  15  -4      269.34      280.25      7.83 o 
   9  15  -4      118.90      129.71      9.54 o 
   0  16  -4      209.12      215.71     15.70 o 
   1  16  -4       42.99       50.78      4.56 o 
   2  16  -4       41.98       45.52      5.27 o 
   3  16  -4      415.43      431.66     20.73 o 
   4  16  -4       14.96       23.61      4.06 o 
   5  16  -4       15.44       15.75      5.01 o 
   6  16  -4       26.32       34.94      6.31 o 
   7  16  -4      428.10      479.94     14.03 o 
   8  16  -4      113.40      121.16      8.21 o 
   9  16  -4       34.67       44.94      5.58 o 
   1  17  -4      277.32      285.07      8.14 o 
   2  17  -4      144.32      147.93      7.25 o 
   3  17  -4       40.32       47.95      4.76 o 
   4  17  -4      157.47      144.09      6.40 o 
   5  17  -4      306.07      319.14     10.56 o 
   6  17  -4        1.84        0.19      3.80 o 
   7  17  -4      166.13      165.61      7.45 o 
   8  17  -4      161.70      149.81      6.53 o 
   0  18  -4       13.31       20.66      5.82 o 
   1  18  -4      156.93      162.63      6.73 o 
   2  18  -4       14.82       20.91      4.92 o 
   3  18  -4      311.95      333.81     11.27 o 
   4  18  -4       15.36       14.55      6.13 o 
   5  18  -4       33.89       47.12      6.17 o 
   6  18  -4      140.64      143.35      6.97 o 
   7  18  -4      152.44      154.86      7.43 o 
   1  19  -4      370.25      364.43      9.49 o 
   2  19  -4       67.35       81.14      7.44 o 
   3  19  -4       56.48       72.47      8.65 o 
   4  19  -4       88.04      100.57      7.65 o 
   5  19  -4       26.82       29.02      7.16 o 
   6  19  -4       23.07       26.17      5.60 o 
   0  20  -4      100.75      114.15      9.16 o 
   1  20  -4      170.48      180.93      8.67 o 
   2  20  -4        5.43        3.41      7.38 o 
   3  20  -4      266.46      235.01     12.08 o 
   4  20  -4      128.61      124.35      7.85 o 
   5  20  -4        9.21       16.05      5.22 o 
   1  21  -4       96.57      106.38      8.08 o 
   2  21  -4       26.88       30.46      5.97 o 
   3  21  -4       25.72       43.00      8.10 o 
   2   0  -3      899.01     1019.53     29.04 o 
   4   0  -3     1457.89     1610.04    113.82 o 
   6   0  -3      449.74      366.17     84.58 o 
   8   0  -3      630.39      547.91     74.21 o 
  10   0  -3       47.21       55.99      6.31 o 
  12   0  -3      383.17      387.59     30.69 o 
  14   0  -3       77.29       88.92      9.58 o 
   0   1  -3     1554.15     1664.60     29.37 o 
   1   1  -3      761.80      893.02     10.87 o 
   2   1  -3      230.98      256.37      5.78 o 
   3   1  -3       27.33       45.30      1.94 o 
   4   1  -3      274.67      272.17     18.67 o 
   5   1  -3      597.76      614.96     43.30 o 
   6   1  -3       26.48       14.82      2.24 o 
   7   1  -3       97.12       77.15      7.95 o 
   8   1  -3      532.74      448.77     36.62 o 
   9   1  -3       71.18       73.37      7.54 o 
  10   1  -3      752.19      656.04     45.69 o 
  11   1  -3       99.59      104.51      5.36 o 
  12   1  -3      147.82      128.92      6.30 o 
  13   1  -3       89.15      102.28      6.44 o 
  14   1  -3       81.26      102.91      7.12 o 
   1   2  -3      435.55      523.74      8.73 o 
   2   2  -3     1170.46     1163.32     26.24 o 
   3   2  -3      577.01      685.02     26.13 o 
   4   2  -3       15.19       18.30      2.40 o 
   5   2  -3      259.12      286.45     17.77 o 
   6   2  -3      527.78      452.88     46.08 o 
   7   2  -3      265.54      208.71     22.00 o 
   8   2  -3      200.91      171.66     16.35 o 
   9   2  -3      602.99      514.32     45.84 o 
  10   2  -3       31.15       39.86      4.30 o 
  11   2  -3      176.59      156.16      6.98 o 
  12   2  -3      239.53      243.91      7.93 o 
  13   2  -3       32.04       34.06      6.24 o 
  14   2  -3      137.03      159.16      7.62 o 
   0   3  -3     5122.92     5545.21    169.97 o 
   1   3  -3     1593.67     1804.21     32.24 o 
   2   3  -3      610.72      672.64     17.86 o 
   3   3  -3      573.61      709.23     38.45 o 
   4   3  -3     1357.83     1254.05     69.66 o 
   5   3  -3       31.78       45.53      3.45 o 
   6   3  -3      407.87      385.95     31.00 o 
   7   3  -3       38.21       36.78      3.20 o 
   8   3  -3      218.51      182.15     14.87 o 
   9   3  -3      203.69      164.81     18.32 o 
  10   3  -3      553.14      482.95     33.35 o 
  11   3  -3       38.06       41.98      5.23 o 
  12   3  -3      150.51      146.95      7.92 o 
  13   3  -3        0.18       -0.30      3.80 o 
  14   3  -3      327.23      377.11     10.50 o 
   1   4  -3      468.30      525.35      9.32 o 
   2   4  -3     1246.63     1231.19     44.60 o 
   3   4  -3       41.39       50.08      2.44 o 
   4   4  -3      121.24      114.70      6.10 o 
   5   4  -3      359.60      389.08     28.27 o 
   6   4  -3      358.24      328.99     27.16 o 
   7   4  -3      335.19      267.71     25.45 o 
   8   4  -3     1014.68      872.09     85.99 o 
   9   4  -3      166.43      151.69     11.65 o 
  10   4  -3      136.48      128.18      9.02 o 
  11   4  -3        1.26        1.28      2.58 o 
  12   4  -3      167.25      172.23      6.97 o 
  13   4  -3      172.39      171.01      7.16 o 
  14   4  -3       65.26       88.42      6.66 o 
   0   5  -3     4147.87     4589.67    131.81 o 
   1   5  -3       33.16       26.63      1.50 o 
   2   5  -3      164.91      194.52      7.90 o 
   3   5  -3      171.96      176.44      9.20 o 
   4   5  -3     1470.53     1541.57     83.75 o 
   5   5  -3       65.52       69.74      3.29 o 
   6   5  -3      745.21      671.75     51.52 o 
   7   5  -3      705.63      665.41     60.28 o 
   8   5  -3      650.63      604.29     55.38 o 
   9   5  -3      870.18      742.20     60.49 o 
  10   5  -3      357.09      352.82     23.84 o 
  11   5  -3        6.30        3.83      2.67 o 
  12   5  -3       29.33       37.85      4.05 o 
  13   5  -3       84.31      101.95      6.12 o 
   1   6  -3      514.00      568.42     30.70 o 
   2   6  -3     1178.82     1250.53     60.20 o 
   3   6  -3       39.99       41.40      2.11 o 
   4   6  -3       40.60       46.12      3.28 o 
   5   6  -3      235.93      209.70     13.88 o 
   6   6  -3      346.55      339.82     17.46 o 
   7   6  -3      329.60      297.82     21.76 o 
   8   6  -3      290.86      253.99     19.18 o 
   9   6  -3      400.31      321.58     24.76 o 
  10   6  -3       13.69       14.04      2.88 o 
  11   6  -3       19.27       22.15      3.38 o 
  12   6  -3      199.57      181.92      8.53 o 
  13   6  -3       83.49       83.08      7.42 o 
   0   7  -3      711.62      663.50     64.51 o 
   1   7  -3      122.47      133.15     10.25 o 
   2   7  -3      600.68      597.35     37.93 o 
   3   7  -3      248.19      270.86     13.99 o 
   4   7  -3      687.99      643.86     45.63 o 
   5   7  -3      182.32      174.77     10.13 o 
   6   7  -3     1290.82     1232.02     65.68 o 
   7   7  -3       66.30       59.78      4.27 o 
   8   7  -3       58.74       56.82      4.16 o 
   9   7  -3      377.29      317.78     18.99 o 
  10   7  -3      512.89      465.85     33.97 o 
  11   7  -3       18.69       21.89      3.44 o 
  12   7  -3       17.01       14.16      3.83 o 
  13   7  -3       31.20       48.97      5.29 o 
   1   8  -3      624.94      611.96     57.04 o 
   2   8  -3       37.97       61.69      4.39 o 
   3   8  -3      263.07      309.48     21.57 o 
   4   8  -3      239.69      231.52     14.34 o 
   5   8  -3      243.97      265.14     18.95 o 
   6   8  -3      171.66      163.17      9.51 o 
   7   8  -3      177.09      174.78      8.70 o 
   8   8  -3      145.21      147.21      6.36 o 
   9   8  -3      189.75      176.82     13.59 o 
  10   8  -3       58.41       61.24      4.34 o 
  11   8  -3      157.85      145.89      5.63 o 
  12   8  -3      194.64      212.37      7.74 o 
  13   8  -3       38.74       38.01      5.31 o 
   0   9  -3      220.07      167.17     14.71 o 
   1   9  -3       52.85       60.36      4.66 o 
   2   9  -3      178.67      169.06     10.91 o 
   3   9  -3      206.68      231.13     12.19 o 
   4   9  -3      547.15      570.09     29.90 o 
   5   9  -3      489.47      486.59     21.52 o 
   6   9  -3     1154.60     1148.39     49.05 o 
   7   9  -3      236.61      232.90      7.95 o 
   8   9  -3       92.81       90.66      4.29 o 
   9   9  -3       93.92       93.31      4.51 o 
  10   9  -3      121.11      119.22      6.27 o 
  11   9  -3       53.20       65.91      5.43 o 
  12   9  -3       49.53       59.80      5.48 o 
  13   9  -3       42.66       59.10      6.14 o 
   1  10  -3      181.01      204.22      8.01 o 
   2  10  -3      210.69      212.79     12.47 o 
   3  10  -3     1033.97     1071.28     56.68 o 
   4  10  -3      450.41      469.55     23.15 o 
   5  10  -3      598.94      636.07     24.33 o 
   6  10  -3       65.79       62.90      3.75 o 
   7  10  -3       39.43       43.73      3.11 o 
   8  10  -3      222.63      211.75     10.22 o 
   9  10  -3      354.45      329.77     19.46 o 
  10  10  -3       25.95       29.88      4.08 o 
  11  10  -3       62.82       71.93      5.65 o 
  12  10  -3      210.23      222.03      8.20 o 
   0  11  -3      571.80      577.33     35.44 o 
   1  11  -3      554.53      584.03     16.26 o 
   2  11  -3      645.53      625.75     23.00 o 
   3  11  -3      187.15      188.37      6.83 o 
   4  11  -3      345.23      368.61      9.02 o 
   5  11  -3      167.51      191.95      5.13 o 
   6  11  -3      473.69      481.84     14.59 o 
   7  11  -3      155.45      150.12      6.19 o 
   8  11  -3       41.46       45.19      3.50 o 
   9  11  -3      101.98      106.32      4.79 o 
  10  11  -3      155.59      172.53      6.80 o 
  11  11  -3       70.63       75.84      5.81 o 
  12  11  -3       74.89       89.75      6.65 o 
   1  12  -3       41.79       53.70      2.24 o 
   2  12  -3      469.84      471.75     12.25 o 
   3  12  -3      754.11      774.53     23.80 o 
   4  12  -3     1216.05     1243.88     25.98 o 
   5  12  -3     2240.40     2319.36     41.53 o 
   6  12  -3      472.39      482.64     12.36 o 
   7  12  -3      112.25      115.24      4.20 o 
   8  12  -3      157.62      156.43      8.02 o 
   9  12  -3       89.92      107.94      4.96 o 
  10  12  -3       15.13       13.54      3.86 o 
  11  12  -3        6.58       13.75      4.15 o 
  12  12  -3      139.97      148.15      7.46 o 
   0  13  -3     1478.63     1524.58     13.74 o 
   1  13  -3       29.34       39.18      2.99 o 
   2  13  -3      258.11      262.13      5.58 o 
   3  13  -3      106.65      135.08      6.81 o 
   4  13  -3      129.36      128.50      4.48 o 
   5  13  -3      542.19      587.68     13.45 o 
   6  13  -3      362.62      360.92      7.10 o 
   7  13  -3      241.81      260.74      8.11 o 
   8  13  -3       78.66       91.86      4.66 o 
   9  13  -3       42.08       49.94      4.37 o 
  10  13  -3      129.66      130.93      6.37 o 
  11  13  -3       18.54       20.83      6.16 o 
   1  14  -3     1063.59     1123.85     19.77 o 
   2  14  -3      645.37      663.01      9.74 o 
   3  14  -3      250.20      276.22      6.03 o 
   4  14  -3      374.16      383.54      9.01 o 
   5  14  -3      187.82      219.40      5.82 o 
   6  14  -3      369.35      387.89      7.96 o 
   7  14  -3      111.61      124.48      5.14 o 
   8  14  -3      318.11      358.83      8.43 o 
   9  14  -3      107.83      113.55      5.33 o 
  10  14  -3       13.09       24.05      4.04 o 
  11  14  -3        1.53        4.44      4.22 o 
   0  15  -3        0.36       -0.10      2.59 o 
   1  15  -3      708.74      767.57      9.80 o 
   2  15  -3      132.50      135.85      4.76 o 
   3  15  -3      103.04      107.20      4.27 o 
   4  15  -3      164.97      178.65      5.32 o 
   5  15  -3      134.72      120.92      4.82 o 
   6  15  -3        1.40       -0.63      2.73 o 
   7  15  -3      377.37      374.68      8.24 o 
   8  15  -3      159.40      158.94      7.22 o 
   9  15  -3       18.05       21.91      3.84 o 
  10  15  -3       60.57       70.02      5.41 o 
   1  16  -3      415.88      419.75      9.16 o 
   2  16  -3      637.56      642.75     12.04 o 
   3  16  -3      189.77      188.47      5.59 o 
   4  16  -3       53.02       57.66      5.35 o 
   5  16  -3      113.48      110.49      4.81 o 
   6  16  -3      313.72      322.64      7.64 o 
   7  16  -3      294.34      295.44      7.67 o 
   8  16  -3       11.32       13.64      3.65 o 
   9  16  -3      220.14      240.68      7.42 o 
  10  16  -3        9.71       14.82      4.12 o 
   0  17  -3      137.84      159.02      8.37 o 
   1  17  -3       31.75       31.84      3.29 o 
   2  17  -3       14.68       22.03      3.02 o 
   3  17  -3      272.92      288.08      7.81 o 
   4  17  -3       54.22       51.42      4.69 o 
   5  17  -3       42.83       43.03      4.59 o 
   6  17  -3       10.72       13.82      3.33 o 
   7  17  -3       27.30       43.39      4.35 o 
   8  17  -3        6.71       -0.52      4.11 o 
   9  17  -3       24.56       28.92      4.50 o 
   1  18  -3       82.52       84.66      6.00 o 
   2  18  -3       99.11      107.31      5.27 o 
   3  18  -3       50.87       56.49      4.75 o 
   4  18  -3       66.96       73.91      4.81 o 
   5  18  -3       81.57       92.61      5.85 o 
   6  18  -3       34.17       35.22      4.80 o 
   7  18  -3       34.99       49.04      4.68 o 
   8  18  -3       51.05       69.34      5.40 o 
   9  18  -3      177.27      172.96      7.03 o 
   0  19  -3       34.74       47.13      6.50 o 
   1  19  -3        1.83        0.33      5.29 o 
   2  19  -3        7.25        3.53      3.24 o 
   3  19  -3      207.97      211.03      6.58 o 
   4  19  -3       17.91       18.25      3.47 o 
   5  19  -3       22.68       26.88      4.30 o 
   6  19  -3       12.75       17.47      4.10 o 
   7  19  -3      271.76      271.24      9.06 o 
   8  19  -3        0.40        6.26      4.06 o 
   1  20  -3      114.17      118.08      8.80 o 
   2  20  -3      179.37      189.62      6.34 o 
   3  20  -3       82.59       95.36      5.16 o 
   4  20  -3       52.71       64.55      4.88 o 
   5  20  -3      146.14      162.42     11.69 o 
   6  20  -3       29.62       37.17      5.11 o 
   7  20  -3        7.98        8.93      4.33 o 
   0  21  -3        8.28        5.73      7.60 o 
   1  21  -3       89.45       94.87      7.14 o 
   2  21  -3       11.03        9.23      4.87 o 
   3  21  -3      272.67      271.77      7.64 o 
   4  21  -3        3.51        4.07      3.58 o 
   5  21  -3       46.54       61.15      6.02 o 
   6  21  -3       22.15       38.55      6.33 o 
   1  22  -3      142.95      148.35     11.46 o 
   2  22  -3       54.45       55.69      6.31 o 
   3  22  -3       36.31       41.39      4.60 o 
   4  22  -3        9.08       14.51      4.10 o 
   0  23  -3       36.23       27.22     10.91 o 
   1  23  -3      113.90      122.42      9.71 o 
   2  23  -3      164.49      157.33     11.02 o 
   0   0  -2    14296.49    14673.96    409.56 o 
   2   0  -2      353.25      404.91     12.24 o 
   4   0  -2     1468.45     1598.10    182.96 o 
   6   0  -2      136.79      123.99     13.24 o 
   8   0  -2      726.93      640.86     62.69 o 
  10   0  -2     1289.75     1198.15     57.24 o 
  12   0  -2      637.09      578.99     15.46 o 
  14   0  -2       50.92       64.57      8.20 o 
   1   1  -2      888.70      985.08     14.65 o 
   2   1  -2     5139.84     5596.24    181.32 o 
   3   1  -2      130.14      128.46      6.74 o 
   4   1  -2      267.96      251.93     22.28 o 
   5   1  -2      166.37      164.93     14.24 o 
   6   1  -2      594.13      540.55     61.18 o 
   7   1  -2       92.68       88.03      7.40 o 
   8   1  -2     1316.42     1269.59     93.16 o 
   9   1  -2        8.12        8.17      2.27 o 
  10   1  -2     1096.25     1028.77     51.62 o 
  11   1  -2      226.96      204.13      6.58 o 
  12   1  -2      800.86      832.76     15.70 o 
  13   1  -2       51.18       60.83      5.17 o 
  14   1  -2        2.74        4.03      4.01 o 
   0   2  -2      263.87      283.88      6.08 o 
   1   2  -2       81.52       98.89      2.38 o 
   2   2  -2      539.70      594.51     18.45 o 
   3   2  -2      605.07      636.89     40.33 o 
   4   2  -2      681.13      628.12     44.67 o 
   5   2  -2      358.53      399.70     40.40 o 
   6   2  -2      125.44      101.99     11.11 o 
   7   2  -2      457.39      412.94     34.15 o 
   8   2  -2      440.86      408.64     26.97 o 
   9   2  -2      498.43      473.37     33.21 o 
  10   2  -2     1102.50     1020.85     34.54 o 
  11   2  -2      232.24      203.67      5.76 o 
  12   2  -2       14.41       20.17      3.72 o 
  13   2  -2       79.71       86.00      5.68 o 
  14   2  -2       90.93      108.75      6.44 o 
   1   3  -2      868.14      986.46     27.96 o 
   2   3  -2     1586.03     1567.20     70.73 o 
   3   3  -2      322.52      309.82     20.38 o 
   4   3  -2      191.17      197.19     13.17 o 
   5   3  -2      286.52      314.82     24.53 o 
   6   3  -2      704.54      757.01     52.52 o 
   7   3  -2       31.84       35.14      2.10 o 
   8   3  -2      706.26      655.52     43.44 o 
   9   3  -2       27.85       27.66      3.01 o 
  10   3  -2      113.15      101.13      5.45 o 
  11   3  -2      411.59      385.61     18.52 o 
  12   3  -2      187.28      186.06      5.88 o 
  13   3  -2        0.62       -0.67      3.51 o 
  14   3  -2       26.79       26.28      5.77 o 
   0   4  -2     1790.56     1896.74     99.25 o 
   1   4  -2     1709.37     2005.38     76.99 o 
   2   4  -2       75.06       87.45      3.73 o 
   3   4  -2      657.63      790.16     43.28 o 
   4   4  -2      105.66      160.75     11.53 o 
   5   4  -2      112.16      115.72      8.29 o 
   6   4  -2      713.31      699.17     41.45 o 
   7   4  -2      148.46      149.04      9.18 o 
   8   4  -2      150.28      135.11     11.00 o 
   9   4  -2      131.55      103.37      5.55 o 
  10   4  -2      580.50      574.36     31.55 o 
  11   4  -2       57.64       67.21      4.16 o 
  12   4  -2       36.65       45.70      3.94 o 
  13   4  -2       12.45       14.75      4.39 o 
  14   4  -2       84.79      101.98      7.71 o 
   1   5  -2     2411.21     2673.04    162.18 o 
   2   5  -2      970.89     1002.43     51.37 o 
   3   5  -2      628.71      688.22     33.71 o 
   4   5  -2      800.45      939.87     56.03 o 
   5   5  -2     1087.04     1180.45     75.49 o 
   6   5  -2      121.18      131.63      5.48 o 
   7   5  -2      345.52      344.19     23.05 o 
   8   5  -2     1305.01     1153.94     80.93 o 
   9   5  -2      382.69      360.59     19.68 o 
  10   5  -2      114.25      113.09      5.07 o 
  11   5  -2       33.34       32.67      3.37 o 
  12   5  -2      399.87      398.74      9.05 o 
  13   5  -2       20.36       19.60      4.72 o 
  14   5  -2       79.55      100.27      9.22 o 
   0   6  -2      632.58      627.73     79.41 o 
   1   6  -2     3227.41     3228.43    253.16 o 
   2   6  -2      911.86      991.41     54.20 o 
   3   6  -2      928.65     1137.78     30.65 o 
   4   6  -2     1625.20     1856.47     80.80 o 
   5   6  -2      212.00      208.34     10.91 o 
   6   6  -2      594.73      580.51     28.77 o 
   7   6  -2       86.41       80.71      3.61 o 
   8   6  -2        2.78        1.32      2.03 o 
   9   6  -2      495.76      469.40     34.62 o 
  10   6  -2       70.04       73.71      4.06 o 
  11   6  -2       66.24       79.06      4.48 o 
  12   6  -2       18.34       30.97      4.13 o 
  13   6  -2       67.27       76.34      6.60 o 
  14   6  -2      259.12      322.81     26.50 o 
   1   7  -2      837.11      921.67     58.53 o 
   2   7  -2     1779.30     1648.27    195.68 o 
   3   7  -2     3103.90     3395.10    194.49 o 
   4   7  -2     2089.63     2231.68    123.82 o 
   5   7  -2      217.34      242.45     13.63 o 
   6   7  -2      743.59      718.21     26.01 o 
   7   7  -2      204.77      220.80     10.59 o 
   8   7  -2      188.16      194.64     10.74 o 
   9   7  -2       85.71       85.62      4.04 o 
  10   7  -2       13.44       16.61      2.80 o 
  11   7  -2       47.14       59.74      4.85 o 
  12   7  -2      303.32      305.85      9.20 o 
  13   7  -2        0.75        1.23      3.59 o 
  14   7  -2       59.27       77.25      7.24 o 
   0   8  -2     2456.62     2370.99    168.61 o 
   1   8  -2      780.48      731.41     43.46 o 
   2   8  -2       47.96       59.05      2.85 o 
   3   8  -2     1632.48     1783.62     76.74 o 
   4   8  -2     1888.38     1939.19     74.32 o 
   5   8  -2      138.11      173.46      8.09 o 
   6   8  -2      381.99      411.91     12.98 o 
   7   8  -2      105.80      105.17      4.35 o 
   8   8  -2      100.74      114.52      6.76 o 
   9   8  -2      161.07      151.72     11.51 o 
  10   8  -2      259.57      272.98      7.49 o 
  11   8  -2      106.01      111.74      5.50 o 
  12   8  -2        4.73       -3.68      3.31 o 
  13   8  -2       26.75       36.38      5.75 o 
  14   8  -2      200.91      233.15     10.09 o 
   1   9  -2      275.68      320.93      7.66 o 
   2   9  -2     2606.80     2865.83     88.43 o 
   3   9  -2     1963.46     2134.24     49.36 o 
   4   9  -2     1349.37     1518.84     40.53 o 
   5   9  -2      635.12      686.45     18.28 o 
   6   9  -2      443.60      451.47     14.34 o 
   7   9  -2      252.09      263.38     11.52 o 
   8   9  -2      901.21      874.86     46.30 o 
   9   9  -2      147.40      140.12      5.61 o 
  10   9  -2      182.72      193.01      6.63 o 
  11   9  -2      170.52      175.20      6.67 o 
  12   9  -2      258.91      270.56     15.84 o 
  13   9  -2       29.87       36.93      5.95 o 
   0  10  -2      712.11      740.20     10.34 o 
   1  10  -2      519.28      622.88      6.59 o 
   2  10  -2      376.34      408.17      7.76 o 
   3  10  -2     1549.46     1715.45     38.87 o 
   4  10  -2     1467.88     1653.72     34.97 o 
   5  10  -2      662.01      708.05     14.24 o 
   6  10  -2      620.01      648.33      7.68 o 
   7  10  -2      296.87      292.37      9.25 o 
   8  10  -2       49.31       60.61      3.71 o 
   9  10  -2        3.13        2.22      2.72 o 
  10  10  -2       89.75       96.84      5.16 o 
  11  10  -2      409.57      436.14     10.96 o 
  12  10  -2       52.91       62.37      5.38 o 
  13  10  -2       23.91       33.53      6.97 o 
   1  11  -2       40.61       55.20      1.99 o 
   2  11  -2      580.52      627.39      6.67 o 
   3  11  -2     1142.66     1229.60     17.21 o 
   4  11  -2      488.84      513.54      6.52 o 
   5  11  -2      402.13      444.68      5.88 o 
   6  11  -2     1026.20     1084.68     19.06 o 
   7  11  -2      456.64      449.52     15.40 o 
   8  11  -2       93.03      104.13      4.86 o 
   9  11  -2      102.02      109.29      5.23 o 
  10  11  -2      101.68       98.89      5.39 o 
  11  11  -2       62.97       70.07      5.57 o 
  12  11  -2       51.35       65.79      6.75 o 
  13  11  -2       28.74       46.79      6.27 o 
   0  12  -2       25.25       26.13      6.39 o 
   1  12  -2      119.77      115.42      3.88 o 
   2  12  -2      204.44      208.12      4.17 o 
   3  12  -2      555.65      565.37      7.10 o 
   4  12  -2      419.27      435.87      7.61 o 
   5  12  -2       13.09       16.70      2.03 o 
   6  12  -2      272.65      280.38      5.51 o 
   7  12  -2      180.06      205.39      5.56 o 
   8  12  -2       36.75       47.78      3.70 o 
   9  12  -2        9.96       12.03      3.04 o 
  10  12  -2      265.70      298.92      8.70 o 
  11  12  -2      362.89      382.55      9.79 o 
  12  12  -2       84.16       96.43      9.82 o 
   1  13  -2       34.06       30.18      2.64 o 
   2  13  -2      261.51      254.52      4.66 o 
   3  13  -2       25.02       31.68      2.41 o 
   4  13  -2      356.95      370.02      6.70 o 
   5  13  -2       61.35       66.82      3.00 o 
   6  13  -2       19.03       24.27      2.73 o 
   7  13  -2       25.97       21.66      3.05 o 
   8  13  -2      100.21      109.43      4.74 o 
   9  13  -2       49.40       70.88      4.60 o 
  10  13  -2       93.97       96.97      5.79 o 
  11  13  -2      207.96      215.93      7.75 o 
  12  13  -2       80.88       95.99      7.48 o 
   0  14  -2      395.04      385.15     15.21 o 
   1  14  -2       58.58       60.82      4.13 o 
   2  14  -2      320.20      347.62      5.60 o 
   3  14  -2      236.71      256.16      5.77 o 
   4  14  -2       16.24       17.71      2.21 o 
   5  14  -2      154.21      173.39      4.71 o 
   6  14  -2      170.04      195.86      5.63 o 
   7  14  -2      292.51      308.54      7.98 o 
   8  14  -2       52.35       75.48      4.54 o 
   9  14  -2        6.80       12.15      3.31 o 
  10  14  -2      178.98      190.77      7.35 o 
  11  14  -2       30.32       27.90      5.14 o 
  12  14  -2       65.51       66.08      6.97 o 
   1  15  -2      150.65      159.50      7.46 o 
   2  15  -2      126.18      140.21      6.76 o 
   3  15  -2      109.59      114.53      3.65 o 
   4  15  -2      458.63      450.29      7.07 o 
   5  15  -2      479.18      482.25      7.60 o 
   6  15  -2        8.16        7.02      2.39 o 
   7  15  -2       16.80       23.49      3.38 o 
   8  15  -2       88.10       86.69      4.69 o 
   9  15  -2      140.16      150.89      6.63 o 
  10  15  -2       41.85       45.60      5.03 o 
  11  15  -2        3.72        5.22      8.37 o 
   0  16  -2      382.45      426.15     17.52 o 
   1  16  -2      199.95      213.13      7.12 o 
   2  16  -2      319.29      325.72      8.54 o 
   3  16  -2      145.09      152.55      4.39 o 
   4  16  -2      403.04      403.60      6.97 o 
   5  16  -2      737.71      739.45      9.54 o 
   6  16  -2      118.91      113.71      4.42 o 
   7  16  -2      565.78      600.49      9.20 o 
   8  16  -2      113.35      107.12      5.21 o 
   9  16  -2      103.98      119.62      5.59 o 
  10  16  -2      108.93      117.94      7.45 o 
  11  16  -2       60.15       65.45      7.12 o 
   1  17  -2      259.79      272.62      8.15 o 
   2  17  -2      184.71      191.52      7.25 o 
   3  17  -2      122.46      126.45      4.76 o 
   4  17  -2      139.30      148.84      4.73 o 
   5  17  -2      460.80      492.14      8.14 o 
   6  17  -2       90.56       97.57      4.38 o 
   7  17  -2      131.09      138.12      5.10 o 
   8  17  -2      104.47      113.35      5.44 o 
   9  17  -2      127.02      131.00      5.89 o 
  10  17  -2       24.78       37.71      5.97 o 
   0  18  -2      580.73      551.00     20.83 o 
   1  18  -2       91.11       97.53      7.53 o 
   2  18  -2      175.62      194.66      7.53 o 
   3  18  -2      373.65      397.19      9.47 o 
   4  18  -2      399.20      390.31      8.17 o 
   5  18  -2      178.99      186.40      5.43 o 
   6  18  -2       56.63       70.93      4.35 o 
   7  18  -2      414.98      437.58      8.43 o 
   8  18  -2       31.83       43.59      4.39 o 
   9  18  -2        1.52        1.13      4.49 o 
  10  18  -2      228.88      254.61     11.76 o 
   1  19  -2      219.36      228.93      8.18 o 
   2  19  -2       19.30       27.39      4.30 o 
   3  19  -2      807.11      809.69     14.75 o 
   4  19  -2       21.51       25.61      3.71 o 
   5  19  -2       17.73       19.70      3.61 o 
   6  19  -2       70.89       82.06      4.59 o 
   7  19  -2       48.46       55.90      4.39 o 
   8  19  -2       90.39      102.86      6.06 o 
   9  19  -2      340.48      349.18     10.19 o 
   0  20  -2       47.30       66.01     10.25 o 
   1  20  -2       65.65       69.93      5.78 o 
   2  20  -2      147.23      146.18      7.09 o 
   3  20  -2      334.75      348.22      8.05 o 
   4  20  -2      206.18      212.80      6.73 o 
   5  20  -2       78.83       84.34      5.20 o 
   6  20  -2       40.51       51.95      4.69 o 
   7  20  -2      127.71      135.36      6.18 o 
   8  20  -2       19.09       20.16      4.38 o 
   1  21  -2      110.27      115.15      8.65 o 
   2  21  -2       45.49       55.97      6.67 o 
   3  21  -2       90.80       92.54      5.18 o 
   4  21  -2      137.86      145.42      5.96 o 
   5  21  -2      178.87      181.00      6.63 o 
   6  21  -2       11.76        7.93      3.75 o 
   7  21  -2       53.74       59.36      5.43 o 
   0  22  -2       66.77       71.52     11.57 o 
   1  22  -2       24.43       18.93      6.49 o 
   2  22  -2       42.04       47.76      7.99 o 
   3  22  -2       64.84       70.38      5.33 o 
   4  22  -2       19.53       19.79      3.98 o 
   5  22  -2       46.37       51.31      5.00 o 
   6  22  -2       26.58       27.00      4.44 o 
   1  23  -2       34.18       36.45      7.88 o 
   2  23  -2       58.12       67.87      5.89 o 
   3  23  -2      146.75      142.21      7.14 o 
   4  23  -2       46.72       51.84      5.12 o 
   0  24  -2       73.58       67.22     13.00 o 
   1  24  -2       64.78       85.76      9.47 o 
   2  24  -2       47.53       63.63      6.90 o 
   2   0  -1      968.57      954.71     67.86 o 
   4   0  -1      353.65      332.68     47.75 o 
   6   0  -1     1233.44     1255.98    113.04 o 
   8   0  -1     3726.24     3518.42    143.81 o 
  10   0  -1      202.70      185.44     16.50 o 
  12   0  -1       25.27       28.94      5.51 o 
  14   0  -1      116.01      148.66     13.11 o 
   0   1  -1     9477.78     9981.03    127.23 o 
   1   1  -1      972.45     1056.61     27.24 o 
   2   1  -1     1338.27     1382.32     89.42 o 
   3   1  -1      319.45      290.61     29.86 o 
   4   1  -1      851.57      867.40     75.50 o 
   5   1  -1      563.87      595.83     45.04 o 
   6   1  -1      422.63      415.73     25.67 o 
   7   1  -1       77.35       74.85      3.79 o 
   8   1  -1       84.40       84.91      2.81 o 
   9   1  -1       67.33       59.94      2.82 o 
  10   1  -1     1361.10     1252.71     54.96 o 
  11   1  -1        0.10        2.37      3.19 o 
  12   1  -1      139.45      154.43      6.12 o 
  13   1  -1       87.22      102.74      6.43 o 
  14   1  -1      138.98      189.80     10.04 o 
  15   1  -1       16.73       46.06     10.58 o 
   1   2  -1     4052.44     4116.73    180.00 o 
   2   2  -1     4138.45     4108.69    326.18 o 
   3   2  -1      901.70      867.34     72.14 o 
   4   2  -1      662.03      663.55     43.19 o 
   5   2  -1     1285.17     1357.07     99.49 o 
   6   2  -1      767.07      672.94     40.86 o 
   7   2  -1      233.38      225.16      8.67 o 
   8   2  -1     1453.29     1393.76     63.93 o 
   9   2  -1      272.90      228.91      6.79 o 
  10   2  -1      118.90      116.67      4.22 o 
  11   2  -1       21.78       25.82      3.58 o 
  12   2  -1      468.26      476.33     21.37 o 
  13   2  -1       31.40       43.22      8.33 o 
  14   2  -1        2.12        7.35      5.71 o 
  15   2  -1       23.62       34.27      9.70 o 
   0   3  -1    13147.40    12432.06   1323.64 o 
   1   3  -1     2436.21     2484.83    133.98 o 
   2   3  -1     5993.58     6005.22    449.17 o 
   3   3  -1      862.15      899.22     53.83 o 
   4   3  -1      193.64      158.53      9.56 o 
   5   3  -1      136.34      132.46      8.69 o 
   6   3  -1     1108.92     1062.88     65.63 o 
   7   3  -1      205.65      200.20     11.97 o 
   8   3  -1      339.96      298.47     14.33 o 
   9   3  -1       86.94       81.84      3.36 o 
  10   3  -1      761.37      792.05     25.53 o 
  11   3  -1      294.78      300.68      9.11 o 
  12   3  -1       55.71       64.90      4.13 o 
  13   3  -1       58.78       73.82      7.67 o 
  14   3  -1      117.45      149.47      9.70 o 
  15   3  -1        8.02       27.66      9.48 o 
   1   4  -1     9131.46     9003.06    684.61 o 
   2   4  -1    22472.13    20811.08    937.05 o 
   3   4  -1      237.44      243.98      8.70 o 
   4   4  -1     1023.88     1141.02     38.56 o 
   5   4  -1      227.83      261.07     15.19 o 
   6   4  -1      601.50      541.51     38.30 o 
   7   4  -1        2.89        2.75      1.45 o 
   8   4  -1      219.01      214.56     11.43 o 
   9   4  -1       86.11       80.02      3.42 o 
  10   4  -1      473.89      472.22     18.53 o 
  11   4  -1       54.66       54.72      5.49 o 
  12   4  -1      652.66      696.51     31.78 o 
  13   4  -1       39.74       44.11      9.54 o 
  14   4  -1      115.96      138.92     15.70 o 
  15   4  -1        1.32       30.42      9.70 o 
   0   5  -1     3602.55     3397.41    408.46 o 
   1   5  -1     5405.63     5743.63    348.23 o 
   2   5  -1     3108.05     3673.96    129.00 o 
   3   5  -1       28.93       25.84      1.88 o 
   4   5  -1     1447.36     1587.93     40.91 o 
   5   5  -1      602.52      601.70     42.55 o 
   6   5  -1     1324.09     1203.61    110.16 o 
   7   5  -1      241.73      205.91     14.68 o 
   8   5  -1      493.31      489.90     29.57 o 
   9   5  -1       24.99       26.63      2.62 o 
  10   5  -1     1167.66     1160.94     55.18 o 
  11   5  -1      249.03      263.73     11.37 o 
  12   5  -1      242.92      251.12     13.25 o 
  13   5  -1       71.10       86.42      6.71 o 
  14   5  -1      129.70      151.93      9.81 o 
   1   6  -1     2447.93     2713.18     98.94 o 
   2   6  -1     3360.15     3731.69     61.45 o 
   3   6  -1      421.18      523.04      7.82 o 
   4   6  -1     1684.52     1862.13     21.81 o 
   5   6  -1      492.93      532.88     21.00 o 
   6   6  -1      861.47      919.14     49.25 o 
   7   6  -1      322.22      313.81     22.43 o 
   8   6  -1      477.14      454.26     33.06 o 
   9   6  -1     1845.46     1763.85    100.75 o 
  10   6  -1       78.56       81.87      3.78 o 
  11   6  -1      129.82      114.03      5.18 o 
  12   6  -1      413.02      416.67     36.57 o 
  13   6  -1        9.37       10.66      4.23 o 
  14   6  -1       57.78       66.05      6.77 o 
   0   7  -1     1287.71     1555.85     34.11 o 
   1   7  -1     2158.98     2433.45     25.07 o 
   2   7  -1      577.42      721.10     16.14 o 
   3   7  -1      342.50      327.47      5.92 o 
   4   7  -1     4861.32     5620.11     58.94 o 
   5   7  -1       23.82       34.88      1.86 o 
   6   7  -1      470.61      533.93     29.27 o 
   7   7  -1      139.86      142.35     10.33 o 
   8   7  -1      240.11      230.24     16.19 o 
   9   7  -1      104.76       91.63      4.04 o 
  10   7  -1      145.87      151.69      7.00 o 
  11   7  -1      180.55      198.09      9.35 o 
  12   7  -1       14.37       13.51      4.69 o 
  13   7  -1       43.20       43.20      5.48 o 
  14   7  -1      155.57      186.00     14.00 o 
   1   8  -1      363.78      382.15      6.94 o 
   2   8  -1      182.35      208.87      3.94 o 
   3   8  -1      470.67      534.05      7.51 o 
   4   8  -1      981.69     1064.59     15.87 o 
   5   8  -1      385.71      456.30      7.32 o 
   6   8  -1      383.00      398.70     14.85 o 
   7   8  -1       76.93       88.20      5.24 o 
   8   8  -1      726.18      729.53     59.05 o 
   9   8  -1       36.32       39.38      3.65 o 
  10   8  -1       31.14       37.27      3.71 o 
  11   8  -1        4.51        5.17      3.37 o 
  12   8  -1      299.70      297.07     19.20 o 
  13   8  -1       53.29       62.02      6.25 o 
  14   8  -1       91.38      100.12      7.85 o 
   0   9  -1      185.90      166.84      4.83 o 
   1   9  -1      308.85      339.28      6.02 o 
   2   9  -1      306.74      374.59      5.40 o 
   3   9  -1      161.23      244.92      5.63 o 
   4   9  -1      124.23      120.12      3.59 o 
   5   9  -1       82.20       84.30      2.50 o 
   6   9  -1       47.27       60.17      2.38 o 
   7   9  -1      227.06      192.19     10.67 o 
   8   9  -1       34.73       34.64      3.37 o 
   9   9  -1      294.93      284.28      7.10 o 
  10   9  -1      176.06      197.54      7.94 o 
  11   9  -1      353.10      366.86     20.26 o 
  12   9  -1       53.56       68.13      6.51 o 
  13   9  -1      167.77      173.56     12.02 o 
  14   9  -1      290.67      338.72     27.33 o 
   1  10  -1      406.69      427.64      6.88 o 
   2  10  -1      893.20     1011.45     25.94 o 
   3  10  -1       85.16      103.16      3.02 o 
   4  10  -1     1302.21     1498.15      9.47 o 
   5  10  -1       21.01       17.24      1.64 o 
   6  10  -1      518.42      528.51     17.75 o 
   7  10  -1      263.73      288.70      5.74 o 
   8  10  -1       41.14       43.23      3.80 o 
   9  10  -1        6.49        8.76      2.83 o 
  10  10  -1       14.61       14.86      3.98 o 
  11  10  -1      108.73      124.16      6.68 o 
  12  10  -1      114.67      132.03     15.79 o 
  13  10  -1       76.08       81.11     11.12 o 
   0  11  -1     1390.45     1728.17     26.67 o 
   1  11  -1       62.75       74.06      3.40 o 
   2  11  -1     1205.14     1311.42     22.16 o 
   3  11  -1      664.59      726.93      7.48 o 
   4  11  -1      492.91      548.50      7.87 o 
   5  11  -1      551.50      618.83      6.43 o 
   6  11  -1       39.69       40.28      2.73 o 
   7  11  -1      963.06      999.13     10.08 o 
   8  11  -1      258.07      300.45      7.27 o 
   9  11  -1       18.15       22.88      3.32 o 
  10  11  -1      120.13      122.14      7.43 o 
  11  11  -1      198.68      211.15      9.43 o 
  12  11  -1      152.55      158.29     10.25 o 
  13  11  -1       16.08       12.85      5.03 o 
   1  12  -1       16.36       24.36      2.62 o 
   2  12  -1      277.17      309.92      5.68 o 
   3  12  -1      420.16      491.76      7.23 o 
   4  12  -1      110.87      116.99      3.54 o 
   5  12  -1      115.10      112.82      3.58 o 
   6  12  -1      826.31      869.11     10.97 o 
   7  12  -1      245.12      245.19      5.43 o 
   8  12  -1       23.94       37.41      3.04 o 
   9  12  -1       46.14       57.77      4.77 o 
  10  12  -1       15.42        9.77      3.82 o 
  11  12  -1      127.98      138.04      7.47 o 
  12  12  -1      355.53      351.68     33.16 o 
  13  12  -1      104.10      122.25      9.85 o 
   0  13  -1      817.41      868.82     20.72 o 
   1  13  -1      399.34      459.49     10.43 o 
   2  13  -1      389.39      439.02      9.88 o 
   3  13  -1      853.01      896.33     20.86 o 
   4  13  -1      568.06      587.85      8.83 o 
   5  13  -1      140.39      143.98      4.11 o 
   6  13  -1     1156.53     1202.44     11.20 o 
   7  13  -1      532.35      545.92      8.33 o 
   8  13  -1      417.91      442.35      7.45 o 
   9  13  -1       70.56       75.77      4.81 o 
  10  13  -1      189.45      205.92     14.06 o 
  11  13  -1      200.99      187.51     13.65 o 
  12  13  -1       52.11       60.21      6.79 o 
  13  13  -1       93.15       95.76     10.01 o 
   1  14  -1       12.41       14.07      2.67 o 
   2  14  -1      512.93      507.97      6.83 o 
   3  14  -1       17.88       21.49      2.70 o 
   4  14  -1       63.28       70.86      3.81 o 
   5  14  -1     1110.35     1193.03     20.85 o 
   6  14  -1      213.33      243.39      7.51 o 
   7  14  -1       77.97       82.10      3.84 o 
   8  14  -1      112.14      126.90      4.49 o 
   9  14  -1      362.47      373.06     16.72 o 
  10  14  -1       33.73       38.36      5.24 o 
  11  14  -1        8.45        2.35      4.21 o 
  12  14  -1       77.90       89.78      7.37 o 
   0  15  -1      278.86      298.43      8.88 o 
   1  15  -1      216.53      219.23      6.60 o 
   2  15  -1       82.15       85.36      4.59 o 
   3  15  -1      753.97      760.67     10.31 o 
   4  15  -1      497.64      502.52      8.82 o 
   5  15  -1      274.04      278.55      5.78 o 
   6  15  -1       96.95       96.70      3.86 o 
   7  15  -1      102.30      118.79      4.31 o 
   8  15  -1      246.60      252.16      7.10 o 
   9  15  -1       37.57       42.85      4.98 o 
  10  15  -1      218.19      216.83     12.43 o 
  11  15  -1       37.37       49.92      7.71 o 
  12  15  -1      104.05      120.45      9.46 o 
   1  16  -1      119.25      118.00      4.46 o 
   2  16  -1       53.26       63.22      4.83 o 
   3  16  -1       24.60       29.95      5.34 o 
   4  16  -1      448.01      435.72      8.49 o 
   5  16  -1      509.65      505.46     13.15 o 
   6  16  -1      418.94      434.88      7.43 o 
   7  16  -1       21.45       28.74      3.12 o 
   8  16  -1       38.47       44.33      3.63 o 
   9  16  -1      218.79      224.65      7.67 o 
  10  16  -1       15.00       35.64      5.43 o 
  11  16  -1      118.99      128.05     10.16 o 
   0  17  -1      327.74      337.94     14.27 o 
   1  17  -1       27.42       31.43      3.88 o 
   2  17  -1      187.84      198.69      6.98 o 
   3  17  -1      594.18      581.04     11.59 o 
   4  17  -1       72.19       76.10      5.31 o 
   5  17  -1       35.80       45.33      4.06 o 
   6  17  -1       34.03       38.00      3.41 o 
   7  17  -1       39.35       55.84      3.92 o 
   8  17  -1        0.49       -3.12      3.06 o 
   9  17  -1       28.92       34.17      4.46 o 
  10  17  -1      194.98      188.37     11.13 o 
  11  17  -1       32.25       49.04      7.71 o 
   1  18  -1      664.07      674.36     12.71 o 
   2  18  -1      106.74      101.19      5.80 o 
   3  18  -1      107.05      104.45      5.93 o 
   4  18  -1       49.55       66.54      5.50 o 
   5  18  -1      101.07      110.26      6.17 o 
   6  18  -1       90.05      101.79      4.78 o 
   7  18  -1        6.54       10.79      3.27 o 
   8  18  -1       90.78       96.04      5.27 o 
   9  18  -1       27.33       28.88      4.56 o 
  10  18  -1       27.55       29.94      5.64 o 
   0  19  -1      121.13      118.36     11.13 o 
   1  19  -1       69.69       77.09      5.48 o 
   2  19  -1       11.54       12.70      3.67 o 
   3  19  -1      107.08      116.79      6.20 o 
   4  19  -1       59.06       68.49      5.69 o 
   5  19  -1      212.39      205.00      8.10 o 
   6  19  -1       43.04       41.84      4.23 o 
   7  19  -1      440.27      440.06     10.85 o 
   8  19  -1       26.13       27.12      4.65 o 
   9  19  -1       90.91       99.85      8.14 o 
   1  20  -1      415.13      403.73     13.40 o 
   2  20  -1        0.04       -2.58      3.52 o 
   3  20  -1       88.78       94.00      6.38 o 
   4  20  -1      357.99      338.64     10.07 o 
   5  20  -1      250.77      248.03      9.10 o 
   6  20  -1       80.89       95.85      5.57 o 
   7  20  -1        8.54       14.09      4.18 o 
   8  20  -1      171.20      165.04      7.40 o 
   9  20  -1       40.30       55.49      6.89 o 
   0  21  -1       70.06       87.94     12.01 o 
   1  21  -1       16.97       18.00      5.36 o 
   2  21  -1      101.17       90.77      7.82 o 
   3  21  -1      402.96      417.50     11.23 o 
   4  21  -1      287.29      270.51      9.53 o 
   5  21  -1        7.18        9.48      4.44 o 
   6  21  -1      165.63      161.49      6.45 o 
   7  21  -1      230.35      226.12      8.44 o 
   8  21  -1        3.41        9.24      4.32 o 
   1  22  -1      214.86      225.29     11.26 o 
   2  22  -1      262.27      240.80     11.60 o 
   3  22  -1      383.07      381.23     14.18 o 
   4  22  -1       93.39      112.38      7.49 o 
   5  22  -1      362.70      344.28     10.56 o 
   6  22  -1      174.27      166.96      7.52 o 
   7  22  -1       55.61       63.88      6.13 o 
   0  23  -1       41.41       37.80      9.59 o 
   1  23  -1      297.26      298.55     12.97 o 
   2  23  -1       21.51       22.78      6.84 o 
   3  23  -1      254.33      263.37     22.59 o 
   4  23  -1       33.11       37.85      6.35 o 
   5  23  -1       33.39       47.95      4.88 o 
   1  24  -1       55.46       80.89      9.08 o 
   2  24  -1       70.80       70.82     12.45 o 
   3  24  -1        1.54        3.25      6.39 o 
   4  24  -1       26.83       30.11     21.87 o 
   2   0   0     3168.49     2856.27    183.35 o 
   4   0   0     2836.12     2594.48    173.11 o 
   6   0   0      245.34      281.96     23.60 o 
   8   0   0       20.38       29.93      3.19 o 
  10   0   0      891.83      866.05     85.33 o 
  12   0   0      157.34      188.00     12.34 o 
   2   1   0     1316.08     1230.31     65.63 o 
   3   1   0     1463.23     1407.62     74.73 o 
   4   1   0      399.34      411.72     20.33 o 
   5   1   0      324.85      348.72     16.40 o 
   6   1   0      783.39      788.63     50.67 o 
   7   1   0       34.71       38.80      1.96 o 
   8   1   0     2219.37     2162.05    144.70 o 
   9   1   0       88.87       75.74      4.60 o 
  10   1   0      169.22      175.81     13.13 o 
  11   1   0        5.99       12.44      2.19 o 
  12   1   0       87.35      100.25      8.44 o 
  13   1   0       28.66       51.92      9.31 o 
  14   1   0        2.40       17.74      7.93 o 
   1   2   0     4501.00     4696.90    135.78 o 
   2   2   0     4986.52     4626.34    200.41 o 
   3   2   0     1256.75     1344.80     78.95 o 
   4   2   0     3653.84     3240.97    168.52 o 
   5   2   0     1200.85     1164.94     65.72 o 
   6   2   0     2597.03     2716.33    154.20 o 
   7   2   0      696.92      665.57     36.39 o 
   8   2   0      665.31      622.29     38.30 o 
   9   2   0      145.74      163.09      9.87 o 
  10   2   0      715.71      765.06     49.29 o 
  11   2   0      105.69      111.89      7.41 o 
  12   2   0       34.82       35.21      3.73 o 
  13   2   0        8.52       23.03      7.05 o 
  14   2   0      173.75      209.49     14.77 o 
  15   2   0       26.07       45.40     10.58 o 
   1   3   0       31.40       37.50      0.92 o 
   2   3   0     5984.47     6237.72    310.50 o 
   3   3   0      399.28      389.66     23.84 o 
   4   3   0       72.62       64.05      3.86 o 
   5   3   0       40.21       58.70      1.81 o 
   6   3   0       14.01       28.80      1.65 o 
   7   3   0       15.73       16.76      1.73 o 
   8   3   0      132.11      133.43      6.03 o 
   9   3   0      809.47      800.92     45.08 o 
  10   3   0       73.66       74.27      3.53 o 
  11   3   0      788.84      765.03     65.62 o 
  12   3   0       18.81       23.26      4.18 o 
  13   3   0       23.22       31.36      6.06 o 
  14   3   0        5.67       19.62      8.93 o 
  15   3   0       35.19       42.76     10.80 o 
   0   4   0      172.83      217.37      6.01 o 
   1   4   0      413.12      500.27      4.21 o 
   2   4   0     6109.06     6789.19    162.67 o 
   3   4   0      470.86      515.47     41.40 o 
   4   4   0      562.77      586.08     33.47 o 
   5   4   0      209.61      184.22     12.04 o 
   6   4   0     2598.75     2782.35    108.55 o 
   7   4   0      406.99      513.61     21.29 o 
   8   4   0       60.28       81.64      3.03 o 
   9   4   0       19.04       14.40      2.03 o 
  10   4   0     1327.34     1395.73     80.00 o 
  11   4   0      286.86      276.62     23.84 o 
  12   4   0        2.14        6.33      3.31 o 
  13   4   0       71.02       89.24      7.36 o 
  14   4   0       30.12       44.19      9.31 o 
  15   4   0       70.28      104.36     14.44 o 
   1   5   0        0.56       -0.09      0.68 o 
   2   5   0      865.57      863.24     11.12 o 
   3   5   0       59.67       62.35      4.58 o 
   4   5   0      262.95      296.07     17.74 o 
   5   5   0       25.33       14.85      1.48 o 
   6   5   0      339.43      365.78     16.07 o 
   7   5   0      515.20      526.14     20.34 o 
   8   5   0      328.59      316.19     14.63 o 
   9   5   0      848.79      818.49     36.59 o 
  10   5   0       20.58       17.98      3.01 o 
  11   5   0       86.46       90.99      5.83 o 
  12   5   0      318.27      334.89     41.04 o 
  13   5   0        2.78       -2.44      7.48 o 
  14   5   0      158.99      180.46     31.79 o 
  15   5   0       40.66       82.43     12.89 o 
   0   6   0       61.45       82.31      2.78 o 
   1   6   0       13.94       17.19      1.30 o 
   2   6   0      404.10      448.94      8.88 o 
   3   6   0     2088.57     2392.09     97.24 o 
   4   6   0      561.35      517.79     50.98 o 
   5   6   0       34.18       35.34      2.13 o 
   6   6   0      725.05      769.56     41.68 o 
   7   6   0        0.06        0.63      1.27 o 
   8   6   0      367.35      342.14     17.40 o 
   9   6   0      128.97      146.58      8.27 o 
  10   6   0      518.10      546.71     60.70 o 
  11   6   0      256.32      276.73     37.19 o 
  12   6   0        8.96        8.49      4.70 o 
  13   6   0       27.35       41.98      5.28 o 
  14   6   0      157.85      168.91     31.57 o 
   1   7   0      514.42      584.77     15.54 o 
   2   7   0      532.64      605.32      8.41 o 
   3   7   0       23.05       33.19      1.57 o 
   4   7   0     3333.22     3358.21    275.30 o 
   5   7   0       52.89       38.16      2.19 o 
   6   7   0      121.33      102.03      5.43 o 
   7   7   0      380.81      393.66     17.93 o 
   8   7   0      187.02      210.72     10.89 o 
   9   7   0      917.83      891.26     53.22 o 
  10   7   0       42.11       54.06      6.56 o 
  11   7   0        0.01       -4.57      3.04 o 
  12   7   0     1031.91     1050.28    111.96 o 
  13   7   0      184.31      193.51     19.82 o 
  14   7   0      247.97      254.98     55.82 o 
   0   8   0     1805.11     1991.26    143.54 o 
   1   8   0     1265.69     1440.45     14.98 o 
   2   8   0      153.29      167.53      4.49 o 
   3   8   0       57.62       79.12      2.26 o 
   4   8   0     1864.57     1875.41    101.82 o 
   5   8   0      336.48      337.25     27.81 o 
   6   8   0       26.86       37.56      1.99 o 
   7   8   0       48.88       59.19      2.84 o 
   8   8   0      421.97      425.41     14.73 o 
   9   8   0      177.51      154.67      7.57 o 
  10   8   0       89.34      101.13      5.90 o 
  11   8   0       64.31       69.99      6.96 o 
  12   8   0       18.79       16.14      6.48 o 
  13   8   0       51.67       55.17      6.05 o 
  14   8   0      636.43      607.45     57.04 o 
   1   9   0      303.72      313.94      7.63 o 
   2   9   0      193.20      192.74      4.13 o 
   3   9   0     1010.20     1115.83     26.18 o 
   4   9   0      440.26      493.16     15.44 o 
   5   9   0      450.39      405.83     34.46 o 
   6   9   0     1344.39     1450.01     36.20 o 
   7   9   0      464.86      492.84     14.82 o 
   8   9   0     1825.78     1992.78     63.63 o 
   9   9   0      618.85      564.38     44.04 o 
  10   9   0      329.29      325.29     23.54 o 
  11   9   0        5.65        6.86      3.46 o 
  12   9   0      867.20      860.78     82.78 o 
  13   9   0       99.59      115.17     14.41 o 
  14   9   0        0.02       10.61      5.13 o 
   0  10   0      185.19      152.71      4.99 o 
   1  10   0        5.12        5.17      1.33 o 
   2  10   0       72.16      103.12      2.47 o 
   3  10   0       32.91       38.28      1.99 o 
   4  10   0     1113.14     1183.46     27.79 o 
   5  10   0      123.34      133.42      4.18 o 
   6  10   0      271.65      301.08      5.61 o 
   7  10   0     1223.53     1202.07     43.52 o 
   8  10   0       65.73       59.72      3.47 o 
   9  10   0      274.18      241.56     15.11 o 
  10  10   0      118.54      102.35      6.55 o 
  11  10   0       57.70       77.36     10.03 o 
  12  10   0       42.09       44.17      5.65 o 
  13  10   0        0.10        8.03      4.41 o 
  14  10   0      676.28      705.54     67.94 o 
   1  11   0      848.52      933.02      8.59 o 
   2  11   0      160.58      171.96      3.85 o 
   3  11   0      896.34     1006.54     25.65 o 
   4  11   0      372.54      381.48      6.52 o 
   5  11   0       59.10       55.27      3.26 o 
   6  11   0     2803.99     3130.07    117.75 o 
   7  11   0       52.08       51.62      3.34 o 
   8  11   0        2.45        3.51      2.30 o 
   9  11   0        3.60        1.77      2.60 o 
  10  11   0        3.73       10.25      3.61 o 
  11  11   0       11.44       16.32      6.24 o 
  12  11   0       36.46       38.54      5.52 o 
  13  11   0      321.54      340.27     35.00 o 
   0  12   0     2501.61     2812.92     22.17 o 
   1  12   0       40.98       43.10      2.47 o 
   2  12   0      372.95      347.95      5.55 o 
   3  12   0      733.12      736.67     18.01 o 
   4  12   0      165.28      173.16      4.77 o 
   5  12   0      184.58      184.21      5.13 o 
   6  12   0      183.93      157.09      6.25 o 
   7  12   0      316.67      329.32      7.99 o 
   8  12   0      666.52      695.88     28.48 o 
   9  12   0        0.45       -1.28      2.49 o 
  10  12   0      248.04      238.91     16.00 o 
  11  12   0        5.15        5.57      4.07 o 
  12  12   0      129.59      122.40     10.53 o 
  13  12   0       61.90       70.10      7.25 o 
   1  13   0       49.80       43.00      2.64 o 
   2  13   0      102.42      118.76      4.77 o 
   3  13   0       40.66       41.24      3.47 o 
   4  13   0        6.44        2.11      2.19 o 
   5  13   0      521.40      466.84     15.04 o 
   6  13   0      137.93      127.96      5.36 o 
   7  13   0       26.64       20.08      2.82 o 
   8  13   0       33.52       36.11      3.74 o 
   9  13   0        0.05        5.82      2.93 o 
  10  13   0       42.07       42.37      4.74 o 
  11  13   0       46.66       58.35      6.09 o 
  12  13   0      212.29      229.55     25.14 o 
  13  13   0       73.42       93.99      9.54 o 
   0  14   0     1608.94     1650.73     18.50 o 
   1  14   0      458.56      445.74      7.08 o 
   2  14   0      611.09      686.57     14.00 o 
   3  14   0      463.15      451.66      8.89 o 
   4  14   0        0.47       -1.05      2.53 o 
   5  14   0      103.85      114.62      7.24 o 
   6  14   0       30.81       26.49      3.34 o 
   7  14   0       23.26       30.32      3.46 o 
   8  14   0      235.39      251.25     15.56 o 
   9  14   0        8.01        6.06      3.14 o 
  10  14   0      205.64      205.72     12.73 o 
  11  14   0       17.38       19.43      4.87 o 
  12  14   0       71.53       80.83      7.44 o 
   1  15   0      439.90      457.50      8.91 o 
   2  15   0        5.27       10.85      2.69 o 
   3  15   0       45.04       53.17      4.13 o 
   4  15   0        0.10        5.29      2.67 o 
   5  15   0     1240.40     1241.57     50.95 o 
   6  15   0      931.56      936.93     43.71 o 
   7  15   0       69.38       74.35      4.74 o 
   8  15   0        1.64        2.38      2.96 o 
   9  15   0      254.34      255.91     16.49 o 
  10  15   0        0.52        5.16      3.36 o 
  11  15   0       12.37       16.63      6.21 o 
  12  15   0      109.75      132.93      9.83 o 
   0  16   0      639.82      699.38     29.64 o 
   1  16   0       28.38       35.72      3.90 o 
   2  16   0      727.25      719.56     13.62 o 
   3  16   0      644.71      624.10     25.47 o 
   4  16   0       66.02       72.40      4.85 o 
   5  16   0       49.45       64.85      5.15 o 
   6  16   0      119.22      102.82      5.63 o 
   7  16   0       32.11       37.82      4.07 o 
   8  16   0        4.73        8.83      3.81 o 
   9  16   0        4.71        8.02      5.07 o 
  10  16   0        7.79       12.32      4.55 o 
  11  16   0        3.01       -5.72      5.59 o 
   1  17   0      558.71      594.99     21.58 o 
   2  17   0      327.67      332.70      8.47 o 
   3  17   0       15.08       24.40      3.92 o 
   4  17   0        2.38        9.79      3.19 o 
   5  17   0      908.84      880.75     50.72 o 
   6  17   0      523.34      506.01     41.71 o 
   7  17   0       33.68       32.22      5.86 o 
   8  17   0      285.79      284.75     17.40 o 
   9  17   0      256.31      251.33     14.11 o 
  10  17   0       66.37       70.29     10.19 o 
  11  17   0      266.31      266.03     29.04 o 
   0  18   0      507.21      486.43     18.62 o 
   1  18   0      143.50      154.86      6.24 o 
   2  18   0      253.70      269.57      8.15 o 
   3  18   0      641.80      618.59     16.77 o 
   4  18   0      434.08      440.44     21.41 o 
   5  18   0        0.78       -0.57      3.30 o 
   6  18   0        0.18        1.43      4.17 o 
   7  18   0      268.85      255.43     11.29 o 
   8  18   0        4.96        8.62      4.28 o 
   9  18   0       17.28       19.53      4.86 o 
  10  18   0        0.90        7.75      4.82 o 
   1  19   0      424.96      406.88     12.57 o 
   2  19   0      411.89      389.00      9.73 o 
   3  19   0        2.67        4.91      3.51 o 
   4  19   0       95.75       98.76      5.99 o 
   5  19   0      518.86      511.20     28.86 o 
   6  19   0        5.79        5.48      4.66 o 
   7  19   0        8.04       13.98      7.99 o 
   8  19   0       31.92       39.11      5.41 o 
   9  19   0      105.47      107.76      7.70 o 
  10  19   0       10.31       17.20      6.44 o 
   0  20   0        2.88        4.19      6.17 o 
   1  20   0        4.63        0.05      9.04 o 
   2  20   0        5.95       10.14      4.87 o 
   3  20   0      198.17      205.80      7.86 o 
   4  20   0       38.57       43.34      7.23 o 
   5  20   0       38.28       29.80      5.86 o 
   6  20   0       12.86       12.70      5.41 o 
   7  20   0      319.06      311.12     29.59 o 
   8  20   0        4.53        2.18      4.48 o 
   9  20   0       38.29       46.96     11.20 o 
   1  21   0      512.27      506.34     14.92 o 
   2  21   0      244.74      232.38     10.77 o 
   3  21   0       62.55       53.17      6.78 o 
   4  21   0      304.97      275.82     16.99 o 
   5  21   0       49.95       72.02      8.00 o 
   6  21   0       88.23       88.55      8.94 o 
   7  21   0       72.06       75.70      9.31 o 
   8  21   0       13.96       18.69      5.99 o 
   0  22   0       16.85       15.98      8.38 o 
   1  22   0       11.73       16.53      5.73 o 
   2  22   0       59.08       79.76      8.35 o 
   3  22   0       21.15       27.37      6.09 o 
   4  22   0       22.96       21.55      6.31 o 
   5  22   0        2.72       12.40      7.99 o 
   6  22   0       15.14       12.58      5.92 o 
   7  22   0       94.81       93.83      6.86 o 
   1  23   0       25.59       32.37      6.58 o 
   2  23   0      231.50      231.56     16.09 o 
   3  23   0        4.13       11.44      6.04 o 
   4  23   0        3.73       -6.28      7.60 o 
   5  23   0      113.79      112.59      9.21 o 
   6  23   0      148.64      148.08     12.73 o 
   0  24   0       88.07      103.04     14.00 o 
   1  24   0      139.86      147.21     10.42 o 
   2  24   0       10.16       17.04      6.62 o 
   3  24   0       71.34       82.43     14.11 o 
   4  24   0       36.78       33.28     11.02 o 
   1  25   0       42.89       48.54      8.21 o 
   4   0   1      371.02      416.95     39.29 o 
   6   0   1     1207.51     1401.13    116.98 o 
   8   0   1     3691.94     3751.54    295.52 o 
  10   0   1      207.34      205.56     24.57 o 
  12   0   1       22.99       37.50      6.94 o 
   2   1   1     1325.16     1331.00     14.88 o 
   3   1   1      318.16      305.89     31.02 o 
   4   1   1      896.00     1027.96     34.66 o 
   5   1   1      563.58      649.68     33.26 o 
   6   1   1      433.79      476.60     27.81 o 
   7   1   1       76.34       78.32      3.48 o 
   8   1   1       90.16       99.21      4.15 o 
   9   1   1       67.37       65.79      3.87 o 
  10   1   1     1380.98     1360.74     76.49 o 
  11   1   1        0.08        1.37      4.44 o 
  12   1   1      140.04      148.24     24.57 o 
  13   1   1       87.00       94.46     28.10 o 
   1   2   1     4053.21     3831.46     25.24 o 
   2   2   1     4025.39     3360.24     25.13 o 
   3   2   1      902.86      780.70     76.42 o 
   4   2   1      665.33      691.38     44.98 o 
   5   2   1     1289.22     1477.77     61.75 o 
   6   2   1      759.23      720.67     35.57 o 
   7   2   1      233.63      250.43     13.37 o 
   8   2   1     1441.57     1547.06     67.80 o 
   9   2   1      270.48      261.46     10.91 o 
  10   2   1      120.50      134.24      8.32 o 
  11   2   1       22.03       23.32      3.45 o 
  12   2   1      476.28      471.44     69.10 o 
  13   2   1       31.04       29.52      6.39 o 
  14   2   1        1.85       24.13      7.60 o 
   0   3   1    13268.97    12474.27     58.74 o 
   1   3   1     2426.07     2348.50    356.61 o 
   2   3   1     5999.60     5063.79   1004.98 o 
   3   3   1      860.35      892.41    180.34 o 
   4   3   1      206.05      167.30     12.47 o 
   5   3   1      136.41      141.71      7.91 o 
   6   3   1     1102.51     1238.87     62.21 o 
   7   3   1      208.06      232.08     12.34 o 
   8   3   1      343.90      336.62     18.83 o 
   9   3   1       85.99       88.86      6.33 o 
  10   3   1      770.96      845.59     50.86 o 
  11   3   1      292.65      288.94     24.24 o 
  12   3   1       55.33       57.45     13.06 o 
  13   3   1       58.20       61.98     14.49 o 
  14   3   1      120.92      138.00     17.14 o 
  15   3   1        7.89       29.53      8.71 o 
   1   4   1     9159.31     8420.55   1672.30 o 
   2   4   1    22410.66    17151.82   4476.85 o 
   3   4   1      239.37      245.78     51.41 o 
   4   4   1      998.23     1213.44    120.47 o 
   5   4   1      230.95      281.11     17.72 o 
   6   4   1      617.84      659.40     32.41 o 
   7   4   1        2.93        3.30      1.24 o 
   8   4   1      218.45      235.90     11.52 o 
   9   4   1       83.48       85.11      5.99 o 
  10   4   1      472.01      487.71     55.59 o 
  11   4   1       54.61       52.15      6.98 o 
  12   4   1      653.55      632.12    123.09 o 
  13   4   1       39.11       39.39      6.66 o 
  14   4   1      119.14      131.94     20.39 o 
  15   4   1        1.16       18.62      8.71 o 
   0   5   1     3606.45     3270.60    610.95 o 
   1   5   1     5409.24     5328.94    445.39 o 
   2   5   1     3132.83     3323.52    653.99 o 
   3   5   1       27.79       22.86      3.86 o 
   4   5   1     1434.05     1660.15    156.03 o 
   5   5   1      602.74      703.61     49.54 o 
   6   5   1     1333.96     1464.21     63.09 o 
   7   5   1      236.27      239.57     10.75 o 
   8   5   1      501.82      534.21     33.45 o 
   9   5   1       25.31       26.37      3.37 o 
  10   5   1     1157.01     1155.13    128.57 o 
  11   5   1      244.21      260.08     31.79 o 
  12   5   1      242.26      236.62     42.15 o 
  13   5   1       70.89       91.19      8.11 o 
  14   5   1      135.65      157.03     16.36 o 
   1   6   1     2468.17     2361.97    271.04 o 
   2   6   1     3375.01     3465.34    381.63 o 
   3   6   1      416.94      478.32     84.14 o 
   4   6   1     1668.39     1761.20    303.71 o 
   5   6   1      505.68      578.62     33.35 o 
   6   6   1      866.80     1020.70     57.03 o 
   7   6   1      321.25      363.02     18.99 o 
   8   6   1      486.43      496.40     43.77 o 
   9   6   1     1849.63     1822.82    211.51 o 
  10   6   1       76.61       85.51      7.79 o 
  11   6   1      129.60      123.25     10.64 o 
  12   6   1      407.22      387.05     59.84 o 
  13   6   1        9.62        9.47      4.89 o 
  14   6   1       57.38       55.75      7.55 o 
   0   7   1     1340.47     1337.96    257.15 o 
   1   7   1     2168.58     2054.71    232.09 o 
   2   7   1      567.26      615.54     53.84 o 
   3   7   1      346.25      297.33     57.41 o 
   4   7   1     4866.35     5226.85    946.57 o 
   5   7   1       24.09       39.11      5.17 o 
   6   7   1      457.07      517.25     48.97 o 
   7   7   1      133.09      147.97      8.42 o 
   8   7   1      232.66      241.43     17.96 o 
   9   7   1      105.80       98.69      7.84 o 
  10   7   1      142.20      141.64     16.33 o 
  11   7   1      175.84      181.30     18.28 o 
  12   7   1       13.92       17.93      4.09 o 
  13   7   1       41.36       54.52     21.38 o 
  14   7   1      157.23      183.52     36.04 o 
   1   8   1      364.64      312.52     34.29 o 
   2   8   1      197.73      190.88     15.49 o 
   3   8   1      475.66      491.98     51.63 o 
   4   8   1      998.19      976.50    172.13 o 
   5   8   1      399.12      450.58     82.43 o 
   6   8   1      387.02      402.17     79.90 o 
   7   8   1       77.75       87.92      5.80 o 
   8   8   1      723.89      747.28     51.71 o 
   9   8   1       34.10       34.86      3.47 o 
  10   8   1       30.54       35.20      5.44 o 
  11   8   1        4.21        0.63      3.48 o 
  12   8   1      287.39      279.96     23.91 o 
  13   8   1       53.21       63.11     16.64 o 
  14   8   1       92.11       97.31     13.89 o 
   0   9   1      195.76      154.50     31.35 o 
   1   9   1      301.97      285.51     26.98 o 
   2   9   1      305.06      301.29     31.34 o 
   3   9   1      168.99      232.50     19.25 o 
   4   9   1      127.67      112.47     14.27 o 
   5   9   1       81.45       77.67     19.84 o 
   6   9   1       41.22       43.29      9.42 o 
   7   9   1      224.99      146.79      9.59 o 
   8   9   1       37.10       38.76      3.76 o 
   9   9   1      293.01      258.06     18.56 o 
  10   9   1      173.36      185.92     14.55 o 
  11   9   1      349.33      349.23     40.83 o 
  12   9   1       54.21       65.32     10.76 o 
  13   9   1      167.66      138.74     13.22 o 
  14   9   1      285.62      260.85     18.07 o 
   1  10   1      396.03      337.33     39.28 o 
   2  10   1      911.30      842.88     85.53 o 
   3  10   1       87.76      102.43      8.71 o 
   4  10   1     1307.28     1355.88    233.57 o 
   5  10   1       23.87       15.99      3.69 o 
   6  10   1      503.79      502.37    100.72 o 
   7  10   1      264.74      202.55     11.35 o 
   8  10   1       46.99       55.45      5.04 o 
   9  10   1        8.19        4.48      3.05 o 
  10  10   1       14.21       20.51      3.83 o 
  11  10   1      111.71      106.02     11.74 o 
  12  10   1      112.82      126.03     27.99 o 
  13  10   1       76.40       82.03     15.65 o 
   0  11   1     1433.57     1452.33    195.11 o 
   1  11   1       60.67       65.62      6.08 o 
   2  11   1     1206.28     1081.02    110.40 o 
   3  11   1      663.11      680.25     66.21 o 
   4  11   1      498.26      509.50     51.76 o 
   5  11   1      549.45      557.56    100.72 o 
   6  11   1       36.49       22.92      5.62 o 
   7  11   1      952.36      732.28     21.49 o 
   8  11   1      257.12      259.71     28.84 o 
   9  11   1       19.33       23.62      3.90 o 
  10  11   1      115.53      108.52      5.95 o 
  11  11   1      202.68      185.78     39.67 o 
  12  11   1      152.94      165.96     30.86 o 
  13  11   1       17.06        9.60      6.50 o 
   1  12   1       15.32       15.37      1.77 o 
   2  12   1      284.68      287.96     31.22 o 
   3  12   1      419.99      440.73     40.80 o 
   4  12   1      109.69      104.10      5.96 o 
   5  12   1      115.41      100.48     24.52 o 
   6  12   1      829.50      607.54     19.17 o 
   7  12   1      243.49      176.54     11.57 o 
   8  12   1       25.51       31.59      4.87 o 
   9  12   1       50.85       51.28      8.48 o 
  10  12   1       15.37       13.08      3.73 o 
  11  12   1      128.80      131.64     17.60 o 
  12  12   1      355.45      344.12     78.41 o 
  13  12   1      102.58      103.28     11.24 o 
   0  13   1      820.32      767.55    129.16 o 
   1  13   1      390.15      379.41     31.29 o 
   2  13   1      390.52      411.22     38.07 o 
   3  13   1      848.90      785.63     60.67 o 
   4  13   1      563.93      557.61     53.07 o 
   5  13   1      138.98      127.11     20.55 o 
   6  13   1     1170.79      884.03     23.69 o 
   7  13   1      534.32      419.53     17.41 o 
   8  13   1      411.93      305.15     15.43 o 
   9  13   1       71.46       73.27      5.81 o 
  10  13   1      190.25      189.70     17.94 o 
  11  13   1      201.75      184.67     23.90 o 
  12  13   1       51.50       63.04     19.67 o 
  13  13   1       95.19      111.45     11.85 o 
   1  14   1       11.62        9.07      2.29 o 
   2  14   1      522.49      492.54     38.40 o 
   3  14   1       16.38       13.92      2.68 o 
   4  14   1       62.51       64.06      4.27 o 
   5  14   1     1101.37     1028.81    155.00 o 
   6  14   1      213.90      189.10     11.90 o 
   7  14   1       78.73       66.23      8.27 o 
   8  14   1      109.52       96.21      9.48 o 
   9  14   1      370.69      356.29     35.79 o 
  10  14   1       33.79       28.55      4.98 o 
  11  14   1        8.07       14.26      4.70 o 
  12  14   1       75.20       91.24     26.89 o 
   0  15   1      267.35      244.00     21.71 o 
   1  15   1      220.10      198.29     12.33 o 
   2  15   1       81.09       75.35      4.19 o 
   3  15   1      742.48      712.17     65.24 o 
   4  15   1      498.75      485.01     42.65 o 
   5  15   1      276.83      239.75     28.98 o 
   6  15   1      101.33       78.46      8.82 o 
   7  15   1      104.80       88.16      9.59 o 
   8  15   1      245.85      190.32     13.33 o 
   9  15   1       38.93       37.30      4.87 o 
  10  15   1      219.18      200.50     15.50 o 
  11  15   1       34.83       45.69      5.79 o 
  12  15   1      104.95      104.82     26.50 o 
   1  16   1      116.23       94.76      4.68 o 
   2  16   1       51.31       48.55      4.25 o 
   3  16   1       22.95       24.85      3.41 o 
   4  16   1      451.39      400.49     34.18 o 
   5  16   1      515.14      477.47     75.38 o 
   6  16   1      411.20      318.04     15.87 o 
   7  16   1       21.42       14.77      6.50 o 
   8  16   1       40.15       41.10      8.38 o 
   9  16   1      221.12      230.65     14.57 o 
  10  16   1       15.24       27.67      4.99 o 
  11  16   1      117.12      123.98     12.80 o 
   0  17   1      328.71      318.92     14.22 o 
   1  17   1       24.55       31.40      4.71 o 
   2  17   1      187.31      177.09      9.33 o 
   3  17   1      578.74      519.69     51.90 o 
   4  17   1       70.24       68.35      6.53 o 
   5  17   1       36.63       38.64      7.05 o 
   6  17   1       31.86       24.13      7.38 o 
   7  17   1       40.35       34.60      8.27 o 
   8  17   1        0.46       -0.77      6.06 o 
   9  17   1       29.27       35.03      5.30 o 
  10  17   1      198.15      187.76     18.84 o 
  11  17   1       34.90       40.89      6.25 o 
   1  18   1      669.54      669.57     14.83 o 
   2  18   1      102.20       84.23      5.05 o 
   3  18   1      109.12      118.23     10.76 o 
   4  18   1       51.85       64.56     10.85 o 
   5  18   1       99.79       96.97     16.53 o 
   6  18   1       92.42       78.02      9.48 o 
   7  18   1        6.28        7.38      6.28 o 
   8  18   1       91.00       82.87     11.79 o 
   9  18   1       30.09       30.41      5.22 o 
  10  18   1       27.67       35.33      5.87 o 
   0  19   1      119.33      127.39     10.69 o 
   1  19   1       66.41       75.92      7.01 o 
   2  19   1       11.95       15.47      4.94 o 
   3  19   1       99.57       98.42      8.10 o 
   4  19   1       56.28       57.87      7.55 o 
   5  19   1      212.95      170.45     32.01 o 
   6  19   1       42.42       35.37      7.93 o 
   7  19   1      435.26      332.59     18.07 o 
   8  19   1       25.82       22.26      9.26 o 
   9  19   1       87.74       89.73     15.79 o 
   1  20   1      417.15      410.70     16.09 o 
   2  20   1        0.03        4.64      5.07 o 
   3  20   1       92.17      101.16     11.13 o 
   4  20   1      355.69      296.12     31.68 o 
   5  20   1      248.79      210.93     22.48 o 
   6  20   1       82.62       81.00     10.91 o 
   7  20   1        8.31        3.09      7.49 o 
   8  20   1      175.20      142.38     14.00 o 
   9  20   1       41.29       45.12      6.27 o 
   0  21   1       67.48       71.41     11.13 o 
   1  21   1       17.98       26.44      5.68 o 
   2  21   1      101.66       97.14      7.90 o 
   3  21   1      403.03      390.88     19.51 o 
   4  21   1      286.05      228.65     32.18 o 
   5  21   1        6.99       12.83      7.66 o 
   6  21   1      164.65      128.93     12.56 o 
   7  21   1      227.49      173.90     14.77 o 
   8  21   1        3.34       14.33      9.04 o 
   1  22   1      210.20      215.01     10.44 o 
   2  22   1      262.70      231.42     16.20 o 
   3  22   1      384.02      363.55     19.40 o 
   4  22   1       92.80      106.12     13.89 o 
   5  22   1      367.81      317.07     45.95 o 
   6  22   1      175.43      149.32     13.66 o 
   7  22   1       55.28       50.47     11.46 o 
   0  23   1       40.49       52.35     10.03 o 
   1  23   1      301.21      286.11     12.29 o 
   2  23   1       21.41       30.31     10.25 o 
   3  23   1      258.30      261.40     17.52 o 
   4  23   1       32.53       25.13     10.25 o 
   5  23   1       33.99       41.33     12.12 o 
   1  24   1       55.89       64.69     11.68 o 
   2  24   1       71.08       67.22     12.01 o 
   3  24   1        1.57       11.24      9.37 o 
   4  24   1       27.13       29.20     10.36 o 
   6   0   2      128.69      140.29      5.40 o 
   4   1   2      269.42      277.55      8.38 o 
   5   1   2      165.54      196.38      4.85 o 
   6   1   2      613.92      695.64     13.05 o 
   7   1   2       92.66      103.89      6.10 o 
   8   1   2     1297.58     1337.90    114.66 o 
   9   1   2        7.91        7.49      5.07 o 
  10   1   2     1101.99     1062.11     25.68 o 
   5   2   2      358.38      415.46     12.56 o 
   6   2   2      117.71      120.53      4.18 o 
   7   2   2      456.69      460.33     25.18 o 
   8   2   2      436.89      440.75     42.81 o 
   9   2   2      497.77      472.87     16.86 o 
  10   2   2     1108.42      986.41     25.13 o 
  11   2   2      234.48      211.59     13.22 o 
  12   2   2       14.43       13.00      6.94 o 
   4   3   2      190.32      188.33      8.60 o 
   5   3   2      289.44      302.50     11.02 o 
   6   3   2      708.87      705.61     35.65 o 
   7   3   2       32.15       41.85      4.57 o 
   8   3   2      691.61      718.33     90.53 o 
   9   3   2       29.06       31.64      4.06 o 
  10   3   2      110.40       94.77      9.15 o 
  11   3   2      413.62      373.36     17.08 o 
  12   3   2      184.52      163.21     12.34 o 
  13   3   2        0.54        0.99      6.94 o 
  14   3   2       27.10       44.30     10.36 o 
   3   4   2      660.20      716.75     14.99 o 
   4   4   2      109.14      131.47      7.60 o 
   5   4   2      111.85      109.54      7.38 o 
   6   4   2      712.94      595.52     16.42 o 
   7   4   2      149.95      161.06     11.57 o 
   8   4   2      158.40      154.12      5.02 o 
   9   4   2      130.86      112.20     16.75 o 
  10   4   2      561.22      464.94     18.07 o 
  11   4   2       55.80       41.77      8.49 o 
  12   4   2       36.27       46.84      9.15 o 
  13   4   2       12.52       16.42      8.38 o 
  14   4   2       84.10      116.70     14.88 o 
   2   5   2      976.10      944.20     16.42 o 
   4   5   2      796.50      774.60     17.08 o 
   5   5   2     1098.82      982.00     20.28 o 
   6   5   2      122.59       92.57      7.38 o 
   7   5   2      347.11      268.01     12.12 o 
   8   5   2     1318.91     1307.21    118.21 o 
   9   5   2      375.99      379.17     31.41 o 
  10   5   2      111.96       97.09      9.59 o 
  11   5   2       32.17       34.60      7.82 o 
  12   5   2      402.13      353.63     17.85 o 
  13   5   2       21.15       21.49      9.70 o 
  14   5   2       79.68       90.70     13.89 o 
   1   6   2     3216.73     3254.34     29.20 o 
   2   6   2      917.79      859.68     16.09 o 
   3   6   2      912.93      892.74     17.74 o 
   4   6   2     1580.12     1383.68     23.14 o 
   5   6   2      212.71      162.44      9.04 o 
   6   6   2      593.94      428.68     14.55 o 
   7   6   2       87.80       80.89      7.16 o 
   8   6   2        2.41        4.82      2.67 o 
   9   6   2      499.65      491.10     39.84 o 
  10   6   2       78.55       78.08     10.41 o 
  11   6   2       66.83       59.62      9.26 o 
  12   6   2       17.97       15.65      8.04 o 
  13   6   2       69.75       66.67     11.02 o 
  14   6   2      260.64      264.59     18.73 o 
   1   7   2      835.44      867.83     15.43 o 
   2   7   2     1814.79     1976.72    239.08 o 
   3   7   2     3089.59     3300.28    549.90 o 
   4   7   2     2092.23     2131.51    336.83 o 
   5   7   2      224.93      186.90      9.70 o 
   6   7   2      749.40      531.50     16.64 o 
   7   7   2      206.05      165.63     10.03 o 
   8   7   2      197.02      220.27     25.59 o 
   9   7   2       81.26       78.71      4.94 o 
  10   7   2       13.65       10.72      3.24 o 
  11   7   2       45.97       40.44      7.71 o 
  12   7   2      306.57      271.42     16.53 o 
  13   7   2        0.53        6.72      7.82 o 
  14   7   2       59.39       82.32     12.78 o 
   0   8   2     2467.97     2312.23     23.91 o 
   1   8   2      784.45      742.39     81.16 o 
   2   8   2       45.17       57.63      7.33 o 
   3   8   2     1650.17     1678.48    267.68 o 
   4   8   2     1875.83     1826.21    345.42 o 
   5   8   2      139.17      132.02      8.38 o 
   6   8   2      373.79      303.27     13.11 o 
   7   8   2      106.54       69.54      7.71 o 
   8   8   2       97.38       95.54      8.82 o 
   9   8   2      158.30      152.10     11.06 o 
  10   8   2      265.90      288.36     28.66 o 
  11   8   2      102.21       86.40     11.24 o 
  12   8   2        5.00        7.27      6.39 o 
  13   8   2       28.35       39.01      9.48 o 
  14   8   2      200.55      219.96     16.97 o 
   1   9   2      266.88      289.72     38.68 o 
   2   9   2     2578.30     2578.85    392.09 o 
   3   9   2     1960.87     1907.72    320.68 o 
   4   9   2     1369.71     1441.20    237.04 o 
   5   9   2      620.72      484.22     15.65 o 
   6   9   2      438.66      297.65     13.11 o 
   7   9   2      251.28      194.28     11.35 o 
   8   9   2      923.31      683.13     21.71 o 
   9   9   2      149.79      125.07      9.74 o 
  10   9   2      183.65      184.36     22.10 o 
  11   9   2      174.64      135.11     12.12 o 
  12   9   2      265.63      221.83     15.21 o 
  13   9   2       28.23       49.70     10.80 o 
   0  10   2      716.04      682.57     78.57 o 
   1  10   2      524.20      540.04     82.98 o 
   2  10   2      373.87      365.21     67.28 o 
   3  10   2     1574.88     1581.10    299.80 o 
   4  10   2     1475.28     1511.98    303.60 o 
   5  10   2      659.81      494.69     16.31 o 
   6  10   2      624.43      422.84     15.98 o 
   7  10   2      299.29      216.43     12.23 o 
   8  10   2       46.85       42.87      7.82 o 
   9  10   2        2.92       -0.07      2.88 o 
  10  10   2       81.78       81.06      5.34 o 
  11  10   2      414.35      423.26     42.89 o 
  12  10   2       52.37       57.86     10.47 o 
  13  10   2       23.33       28.87      9.48 o 
   1  11   2       35.87       47.23      2.40 o 
   2  11   2      588.68      525.86    100.23 o 
   3  11   2     1154.39     1109.68    246.08 o 
   4  11   2      482.99      340.85     13.33 o 
   5  11   2      400.45      288.95     13.00 o 
   6  11   2     1012.92      726.66     21.16 o 
   7  11   2      454.74      321.35     15.32 o 
   8  11   2       98.32       73.28      8.93 o 
   9  11   2       95.57       92.44      6.76 o 
  10  11   2      100.69       92.30      6.06 o 
  11  11   2       60.95       70.21      6.39 o 
  12  11   2       51.24       59.29     10.91 o 
  13  11   2       26.81       31.08     10.03 o 
   0  12   2       21.43       21.36      2.88 o 
   1  12   2      125.35      115.17      4.12 o 
   2  12   2      202.68      174.78     34.27 o 
   3  12   2      564.20      510.71     91.08 o 
   4  12   2      410.29      283.00     12.56 o 
   5  12   2       13.35        8.27      4.85 o 
   6  12   2      276.55      204.09     12.01 o 
   7  12   2      186.90      124.09     10.03 o 
   8  12   2       35.56       27.55      7.49 o 
   9  12   2       10.94        4.41      5.51 o 
  10  12   2      275.26      269.85     25.10 o 
  11  12   2      361.51      346.81     35.45 o 
  12  12   2       83.92       70.20     12.12 o 
   1  13   2       30.54       26.87      3.11 o 
   2  13   2      264.89      216.57     39.07 o 
   3  13   2       26.82       29.29      3.54 o 
   4  13   2      359.19      254.12     12.23 o 
   5  13   2       56.86       40.55      6.72 o 
   6  13   2       16.60       13.33      5.40 o 
   7  13   2       25.45       22.26      6.72 o 
   8  13   2       93.52       73.39      9.92 o 
   9  13   2       45.72       47.06      9.04 o 
  10  13   2       93.72       87.74      6.49 o 
  11  13   2      202.81      204.78     16.15 o 
  12  13   2       74.89       87.17     13.22 o 
   0  14   2      400.48      328.56     41.71 o 
   1  14   2       61.40       54.69      3.64 o 
   2  14   2      322.62      305.28     36.54 o 
   3  14   2      232.79      179.96     10.14 o 
   4  14   2       15.62        9.92      4.74 o 
   5  14   2      155.84      111.08      9.48 o 
   6  14   2      174.82      146.35     11.13 o 
   7  14   2      298.64      225.91     13.66 o 
   8  14   2       53.40       61.71      9.59 o 
   9  14   2        7.44       10.36      6.61 o 
  10  14   2      180.95      175.45     18.70 o 
  11  14   2       29.19       29.15      5.12 o 
  12  14   2       66.18       80.23     10.99 o 
   1  15   2      157.66      148.08     11.83 o 
   2  15   2      131.76      133.41     11.52 o 
   3  15   2      105.86       78.46      7.60 o 
   4  15   2      450.47      309.22     14.33 o 
   5  15   2      461.66      304.04     14.88 o 
   6  15   2        7.03       12.45      6.06 o 
   7  15   2       17.29       18.73      6.61 o 
   8  15   2       83.43       67.33     10.25 o 
   9  15   2      138.17       96.54     11.35 o 
  10  15   2       42.15       45.47      5.70 o 
  11  15   2        2.88        5.43      4.73 o 
   0  16   2      393.80      449.18     15.98 o 
   1  16   2      207.88      230.23      8.44 o 
   2  16   2      318.66      275.90     33.98 o 
   3  16   2      136.33       91.69      8.27 o 
   4  16   2      412.65      293.46     14.44 o 
   5  16   2      739.58      518.16     19.40 o 
   6  16   2      122.92       86.40      9.59 o 
   7  16   2      563.47      370.38     17.74 o 
   8  16   2      112.46      101.83     10.91 o 
   9  16   2      102.70       89.48     12.45 o 
  10  16   2      108.46      101.96      9.94 o 
  11  16   2       61.72       64.01      6.99 o 
   1  17   2      256.23      242.13      8.99 o 
   2  17   2      179.18      155.93     19.01 o 
   3  17   2      118.48      106.01      8.82 o 
   4  17   2      140.43      108.33      9.70 o 
   5  17   2      465.70      317.82     15.87 o 
   6  17   2       90.35       78.79     10.25 o 
   7  17   2      131.73      107.23     10.91 o 
   8  17   2      102.13       90.70     12.01 o 
   9  17   2      131.29       99.95     13.00 o 
  10  17   2       24.87       33.35      5.81 o 
   0  18   2      587.95      536.24     18.73 o 
   1  18   2       88.40       95.82      7.66 o 
   2  18   2      174.17      185.80     12.34 o 
   3  18   2      370.97      287.29     14.22 o 
   4  18   2      406.73      274.18     14.44 o 
   5  18   2      177.93      110.64     10.47 o 
   6  18   2       54.22       45.62      8.60 o 
   7  18   2      412.15      340.08     18.07 o 
   8  18   2       32.39       31.08      8.93 o 
   9  18   2        1.17       -0.77      7.27 o 
  10  18   2      226.56      234.81     27.15 o 
   1  19   2      217.31      221.43      9.62 o 
   2  19   2       17.69        1.65      6.06 o 
   4  19   2       21.73       18.62      6.50 o 
   5  19   2       18.53       30.86      8.04 o 
   6  19   2       71.10       69.98     10.69 o 
   7  19   2       48.69       43.20      9.15 o 
   8  19   2       89.28       70.20     11.57 o 
   9  19   2      342.51      262.61     17.96 o 
   0  20   2       45.50       55.65      8.93 o 
   1  20   2       61.62       60.72     10.14 o 
   2  20   2      148.13      146.68     12.01 o 
   5  20   2       77.89       59.40      9.70 o 
   6  20   2       39.39       35.37      9.81 o 
   7  20   2      127.85       99.18     12.56 o 
   8  20   2       19.37       22.15      9.59 o 
   1  21   2      109.63      124.20     12.45 o 
   2  21   2       47.41       47.61     10.25 o 
   5  21   2      182.44      131.47     12.34 o 
   6  21   2       12.22       -0.11      6.83 o 
   7  21   2       54.53       57.63     11.68 o 
   1  22   2       24.61       29.86      8.93 o 
   2  22   2       42.37       56.97     10.58 o 
   6  22   2       25.62       18.29      8.93 o 
   1  23   2       37.09       35.59      9.92 o 
   2  23   2       56.83       64.03     11.79 o 
   6   6   3      344.38      339.75     14.22 o 
   7   6   3      328.58      300.08     14.22 o 
   8   6   3      286.13      268.56     14.33 o 
   9   6   3      408.07      319.14     15.98 o 
  10   6   3       14.15       20.06      7.49 o 
  11   6   3       20.22       19.51      7.38 o 
   5   7   3      183.42      175.55     10.25 o 
   7   7   3       65.41       60.72      7.60 o 
   8   7   3       54.95       49.48      8.15 o 
   9   7   3      375.38      320.02     16.20 o 
  10   7   3      510.74      431.88     19.29 o 
  11   7   3       17.53       30.31      8.15 o 
  12   7   3       17.37       17.08      8.27 o 
   4   8   3      240.39      217.32     10.80 o 
   5   8   3      250.43      252.36     12.12 o 
   6   8   3      170.72      156.71     10.58 o 
   7   8   3      176.47      149.65     11.02 o 
   8   8   3      148.21      143.48     11.24 o 
   9   8   3      186.95      157.81     11.90 o 
  10   8   3       59.58       63.26     10.14 o 
  11   8   3      156.18      133.78     12.12 o 
  12   8   3      192.96      178.19     14.66 o 
  13   8   3       38.84       62.59     12.34 o 
   3   9   3      202.34      207.40     10.25 o 
   4   9   3      541.32      479.37     15.98 o 
   5   9   3      491.25      443.89     16.09 o 
   6   9   3     1140.42      942.99     24.24 o 
   7   9   3      247.06      204.31     12.56 o 
   8   9   3       96.30       83.20      9.70 o 
   9   9   3       94.75      106.34     10.36 o 
  10   9   3      120.81      106.34     11.02 o 
  11   9   3       53.39       45.29     10.36 o 
  12   9   3       49.56       47.28     10.47 o 
  13   9   3       42.68       50.69     12.12 o 
   3  10   3     1029.37      978.47     21.82 o 
   4  10   3      452.54      403.00     15.10 o 
   5  10   3      584.68      508.36     17.41 o 
   6  10   3       62.11       61.38      8.71 o 
   7  10   3       39.83       36.37      7.16 o 
   8  10   3      228.91      185.36     12.78 o 
   9  10   3      347.32      261.40     15.43 o 
  10  10   3       26.71       23.03      7.60 o 
  11  10   3       62.91       46.28     10.25 o 
  12  10   3      208.78      175.44     14.66 o 
   2  11   3      641.06      572.16     16.31 o 
   3  11   3      186.21      157.26      9.59 o 
   4  11   3      349.36      309.11     13.66 o 
   5  11   3      166.16      144.14     10.47 o 
   6  11   3      466.18      395.29     16.86 o 
   7  11   3      164.07      143.37     11.46 o 
   8  11   3       43.11       38.24      8.38 o 
   9  11   3      104.52       85.63     10.03 o 
  10  11   3      158.35      148.22     13.33 o 
  11  11   3       70.10       67.44     10.80 o 
  12  11   3       74.13       78.35     13.22 o 
   2  12   3      472.58      434.08     14.66 o 
   3  12   3      753.32      636.85     18.51 o 
   4  12   3     1202.08     1008.23     24.24 o 
   5  12   3     2228.03     1771.15     33.50 o 
   6  12   3      475.31      378.54     16.64 o 
   7  12   3      111.09       89.48      9.48 o 
   8  12   3      161.66      119.90     11.02 o 
   9  12   3       87.21       80.56     10.03 o 
  10  12   3       15.41       13.00      7.38 o 
  11  12   3        6.30       -2.09      7.05 o 
  12  12   3      145.34      128.16     13.78 o 
   2  13   3      261.26      241.89     11.35 o 
   3  13   3      111.40      121.66      8.93 o 
   4  13   3      123.12       91.03      8.82 o 
   5  13   3      540.78      438.16     17.30 o 
   6  13   3      375.25      276.82     14.88 o 
   7  13   3      244.64      183.81     13.00 o 
   8  13   3       78.19       78.46     10.91 o 
   9  13   3       43.96       34.82      8.82 o 
  10  13   3      129.81      115.49     12.01 o 
  11  13   3       20.88       15.32      8.93 o 
   1  14   3     1060.53      974.39     21.49 o 
   2  14   3      647.64      551.11     17.41 o 
   3  14   3      247.53      202.11     11.35 o 
   4  14   3      367.91      297.98     14.11 o 
   5  14   3      188.96      163.54     11.79 o 
   6  14   3      372.90      296.66     15.54 o 
   7  14   3      112.51       81.00      9.59 o 
   8  14   3      314.49      257.98     15.98 o 
   9  14   3      111.48       97.09     11.24 o 
  10  14   3       13.37        4.41      7.38 o 
  11  14   3        1.68        7.93      8.49 o 
   2  15   3      130.86      119.24      9.26 o 
   3  15   3      111.62      109.32      9.48 o 
   4  15   3      162.29      135.77     10.25 o 
   5  15   3      135.16       96.32      9.70 o 
   6  15   3        2.07       -2.31      5.07 o 
   7  15   3      372.21      265.69     15.76 o 
   8  15   3      158.56      115.93     11.90 o 
   9  15   3       18.17       11.24      7.60 o 
  10  15   3       64.79       44.96     10.47 o 
   2  16   3      629.46      506.92     17.41 o 
   3  16   3      191.49      184.81     11.79 o 
   4  16   3       54.10       53.34      8.27 o 
   5  16   3      117.64       94.22      9.70 o 
   6  16   3      307.68      251.48     14.88 o 
   7  16   3      296.13      223.60     14.99 o 
   8  16   3       12.67       11.57      7.38 o 
   9  16   3      223.14      210.92     15.54 o 
  10  16   3        9.72        5.62      8.27 o 
   3  17   3      276.10      247.29     13.44 o 
   4  17   3       56.78       50.58      8.71 o 
   5  17   3       42.04       25.02      8.04 o 
   6  17   3        9.33       12.34      6.72 o 
   7  17   3       26.72       20.28      8.15 o 
   8  17   3        6.78        8.27      7.82 o 
   9  17   3       23.80       17.52      8.71 o 
   4  18   3       68.32       58.52      9.37 o 
   5  18   3       85.09       68.66     10.25 o 
   6  18   3       33.54       25.24      8.15 o 
   7  18   3       35.58       30.42      8.82 o 
   8  18   3       51.28       69.21     11.46 o 
   9  18   3      173.77      136.65     14.11 o 
   5  19   3       22.34       25.24      7.71 o 
   6  19   3       13.88       11.24      7.60 o 
   7  19   3      267.70      196.71     15.10 o 
   8  19   3        0.34       10.14      8.49 o 
   6  20   3       29.63       43.09     10.80 o 
   7  20   3        8.32       18.62      9.04 o 
   6  21   3       22.83       20.28      9.48 o 
   8  14   4        2.19        4.19      6.72 o 
   9  14   4       36.09       39.67     10.03 o 
  10  14   4       73.10      105.79     14.00 o 
   7  15   4      304.63      287.07     17.08 o 
   8  15   4      272.98      248.94     16.75 o 
   9  15   4      121.32      104.14     12.89 o 
   6  16   4       24.71       22.15      8.49 o 
   7  16   4      421.62      378.65     19.73 o 
   8  16   4      112.38      114.94     12.89 o 
   9  16   4       33.61       37.47     10.47 o 
   6  17   4        1.92       -3.64      7.27 o 
   7  17   4      167.55      136.87     13.66 o 
   8  17   4      165.27      148.00     14.22 o 
   6  18   4      139.65      118.14     12.56 o 
   7  18   4      152.36      136.54     14.00 o 
   6  19   4       22.51       41.66      9.70 o 
                                                 
